# Supplementary material for: The OsAGO2–OsNAC300–OsNAP module regulates leaf senescence in rice
Source: J Integr Plant Biol. 2024 Aug 22;66(11):2395–411. doi: 10.1111/jipb.13766 (PMC11583845; doi:10.1111/jipb.13766)
Supplement: Supplementary file 2 — Table S4. The genome‐wide methylation levels of co‐upregulated expressing genes in the transcriptome data of Osago2 mutants versus wild‐type (WT) and NAC300‐OEs (overexpressions) versus WT [file JIPB-66-2395-s001.xlsx]

## Sheet: Table S4
Table S4. The genome-wide methylation levels of co-upregulated expressing genes in the transcriptome data of Osago2 mutants versus wild-type (WT) and NAC300-OEs (overexpressions) versus WT.
Gene ID	Methylation contex	Position	MeghyRage(Osago2)	MeghyRage(WT)	Depgh(Osago2)	Depgh(WT)	AvgDepgh
Os01g0116901-00	CpG	1286	0	61.5385	45	26	35.5
Os01g0116901-00	CHH	1297	0	53.5714	16	28	22
Os01g0116901-00	CpG	1339	17.6471	100	17	14	15.5
Os01g0116901-00	CpG	1360	0	50	17	14	15.5
Os01g0116901-00	CHH	1374	0	22.2222	21	18	19.5
Os01g0116901-00	CHH	1398	80	100	20	31	25.5
Os01g0116901-00	CHH	1600	13.3333	28.5714	15	21	18
Os01g0116901-00	CHH	1607	0	13.6364	16	22	19
Os01g0116901-00	CHH	1615	0	13.6364	21	22	21.5
Os01g0116901-00	CHH	1619	0	14.2857	18	21	19.5
Os01g0116901-00	CHH	1628	0	18.75	15	16	15.5
Os01g0116901-00	CHH	1637	0	23.0769	16	13	14.5
Os01g0116901-00	CHH	1666	0	25	12	12	12
Os01g0116901-00	CHH	1685	0	27.2727	18	11	14.5
Os01g0116901-00	CHH	1686	0	27.2727	18	11	14.5
Os01g0116901-00	CHH	1768	0	27.2727	13	11	12
Os01g0116901-00	CHH	1770	0	27.2727	13	11	12
Os01g0116901-00	CHH	1777	0	27.2727	10	11	10.5
Os01g0116901-00	CHH	1981	0	15.3846	11	13	12
Os01g0128200-01	CpG	823	3.44828	41.4634	29	41	35
Os01g0128200-01	CpG	841	5.26316	31.25	19	32	25.5
Os01g0128200-01	CHH	857	0	12.5	26	24	25
Os01g0128200-01	CpG	865	0	28	21	25	23
Os01g0128200-01	CHG	882	4	28.5714	25	21	23
Os01g0128200-01	CpG	884	0	24	25	25	25
Os01g0128200-01	CHG	896	6.66667	24	30	25	27.5
Os01g0128200-01	CHG	968	0	75	22	16	19
Os01g0128200-01	CHH	1000	50	81.8182	14	11	12.5
Os01g0128200-01	CHH	1004	53.8462	81.8182	13	11	12
Os01g0128200-01	CpG	1457	30	64.2857	10	14	12
Os01g0128200-01	CHG	1458	16.6667	35.7143	12	14	13
Os01g0128200-01	CHH	1473	25	41.1765	12	17	14.5
Os01g0128200-01	CHH	1565	71.7949	86.4865	39	37	38
Os01g0128200-01	CHH	1589	21.0526	34.0909	38	44	41
Os01g0128200-01	CHH	1590	42.1053	54.5455	38	44	41
Os01g0128200-01	CHH	1593	18.4211	34.0909	38	44	41
Os01g0128200-01	CHH	1594	12.8205	29.5455	39	44	41.5
Os01g0128200-01	CHH	1597	7.89474	21.7391	38	46	42
Os01g0128200-01	CHH	1598	2.5	18.1818	40	44	42
Os01g0128200-01	CHH	1603	7.89474	25	38	52	45
Os01g0128200-01	CpG	1608	0	18.1818	40	55	47.5
Os01g0128200-01	CpG	1615	0	25.9259	46	54	50
Os01g0138400-01	CpG	1349	0	75	15	12	13.5
Os01g0138400-01	CpG	1522	74.6835	89.3939	79	66	72.5
Os01g0138400-01	CpG	1550	54.4444	72.5	90	80	85
Os01g0138400-01	CpG	1554	67.4157	83.1325	89	83	86
Os01g0138400-01	CpG	1734	5.51724	88.3117	145	154	149.5
Os01g0138400-01	CpG	1741	2.02703	74.6835	148	158	153
Os01g0138400-01	CpG	1765	31.5068	65.1007	146	149	147.5
Os01g0138400-01	CpG	1809	62.1053	89.011	95	91	93
Os01g0138400-01	CpG	1884	83.3333	93.617	60	94	77
Os01g0138400-01	CpG	1963	9.67742	78.2609	31	46	38.5
Os01g0138400-01	CpG	1977	66.6667	81.8182	27	44	35.5
Os01g0196300-01	CHH	233	0	17.6471	11	17	14
Os01g0196300-01	CpG	636	0	83.3333	11	18	14.5
Os01g0196300-01	CHH	678	0	14.2857	18	14	16
Os01g0196300-01	CHG	708	11.7647	40	17	10	13.5
Os01g0196300-01	CHH	710	5.88235	23.0769	17	13	15
Os01g0196300-01	CHH	712	11.1111	30.7692	18	13	15.5
Os01g0196300-01	CHH	746	5	20	20	15	17.5
Os01g0196300-01	CHH	778	0	31.5789	19	19	19
Os01g0196300-01	CHH	793	0	25	21	20	20.5
Os01g0196300-01	CpG	1731	56.25	70	16	10	13
Os01g0196300-01	CHH	1780	42.8571	54.5455	21	11	16
Os01g0196300-01	CHG	1789	31.8182	45.4545	22	11	16.5
Os01g0196300-01	CHG	1808	0	20	26	15	20.5
Os01g0196300-01	CHG	1818	3.84615	37.5	26	16	21
Os01g0196300-01	CpG	1820	3.84615	100	26	16	21
Os01g0196300-01	CpG	1823	0	94.1176	28	17	22.5
Os01g0196300-01	CpG	1840	0	94.4444	26	18	22
Os01g0196300-01	CpG	1846	0	94.4444	23	18	20.5
Os01g0196300-01	CpG	1850	0	70	23	20	21.5
Os01g0196300-01	CpG	1870	20	94.1176	20	17	18.5
Os01g0196300-01	CHG	1905	0	33.3333	17	15	16
Os01g0196300-01	CpG	1911	10	82.3529	20	17	18.5
Os01g0196300-01	CpG	1917	15	82.3529	20	17	18.5
Os01g0196300-01	CpG	1945	57.1429	95	21	20	20.5
Os01g0196300-01	CpG	1962	65.2174	88.2353	23	17	20
Os01g0214500-01	CHH	1246	0	10.7143	34	28	31
Os01g0214500-01	CpG	1534	0	21.875	64	32	48
Os01g0214500-01	CpG	1539	0	56.25	67	32	49.5
Os01g0214500-01	CHH	1711	0	12.5	24	16	20
Os01g0218100-01	CpG	1464	80	93.1034	30	29	29.5
Os01g0218100-01	CHG	1583	17.6471	31.5789	17	19	18
Os01g0218100-01	CpG	1585	80	100	20	18	19
Os01g0218100-01	CHG	1664	5	18.75	20	16	18
Os01g0218100-01	CpG	1674	84.2105	100	19	21	20
Os01g0218100-01	CpG	1734	66.6667	96.1538	12	26	19
Os01g0218100-01	CpG	1756	89.4737	100	19	22	20.5
Os01g0218100-01	CpG	1784	78.9474	96.4286	19	28	23.5
Os01g0218100-01	CHG	1799	0	10.7143	20	28	24
Os01g0218100-01	CHG	1802	10	25.9259	20	27	23.5
Os01g0218100-01	CHG	1810	11.1111	50	18	32	25
Os01g0218100-01	CHH	1875	69.2308	83.7838	13	37	25
Os01g0218100-01	CHH	1920	0	10.3448	16	29	22.5
Os01g0218100-01	CpG	1992	18.75	100	16	30	23
Os01g0243800-01	CHH	384	46.2963	64.4068	54	59	56.5
Os01g0243800-01	CHH	393	58.5366	74.0741	41	54	47.5
Os01g0243800-01	CHH	398	60	76	40	50	45
Os01g0243800-01	CpG	504	44.6809	59.0909	47	44	45.5
Os01g0243800-01	CHH	1113	0	10.7143	25	28	26.5
Os01g0243800-01	CpG	1203	0	10.7143	15	28	21.5
Os01g0243800-01	CHH	1273	0	13.6364	23	22	22.5
Os01g0243800-01	CpG	1280	8.33333	50	24	22	23
Os01g0243800-01	CHH	1290	15.7895	52.6316	19	19	19
Os01g0243800-01	CHH	1293	11.1111	31.5789	18	19	18.5
Os01g0243800-01	CHH	1298	11.1111	33.3333	18	18	18
Os01g0243800-01	CHH	1299	11.1111	25	18	20	19
Os01g0243800-01	CHH	1300	22.2222	55	18	20	19
Os01g0243800-01	CHH	1303	11.1111	45	18	20	19
Os01g0243800-01	CHH	1306	11.7647	52.6316	17	19	18
Os01g0243800-01	CHH	1342	0	20	10	10	10
Os01g0243800-01	CHH	1810	3.57143	17.6471	28	34	31
Os01g0289600-00	CHH	808	0	12.5	16	16	16
Os01g0289600-00	CHG	1575	19.0476	40	21	15	18
Os01g0289600-00	CpG	1665	37.931	84.2105	29	19	24
Os01g0289600-00	CHH	1670	0	15.7895	30	19	24.5
Os01g0289600-00	CHH	1671	0	15.7895	30	19	24.5
Os01g0289600-00	CHH	1715	41.4634	63.1579	41	19	30
Os01g0289600-00	CpG	1719	85	100	40	19	29.5
Os01g0289600-00	CHH	1740	66.6667	78.9474	30	19	24.5
Os01g0289600-00	CHH	1741	56.6667	68.4211	30	19	24.5
Os01g0289600-00	CHH	1784	22.2222	35.2941	18	17	17.5
Os01g0289600-00	CHH	1821	35.7143	63.1579	14	19	16.5
Os01g0289600-00	CHH	1839	79.1667	94.7368	24	19	21.5
Os01g0289600-00	CHH	1842	85.1852	100	27	19	23
Os01g0289600-00	CHH	1863	76.6667	88.8889	30	18	24
Os01g0289600-00	CHH	1876	61.2903	76.4706	31	17	24
Os01g0289600-00	CHH	1877	58.0645	77.7778	31	18	24.5
Os01g0289600-00	CHH	1890	48.2759	74.0741	29	27	28
Os01g0289600-00	CpG	1893	30	62.5	30	24	27
Os01g0289600-00	CHH	1897	33.3333	50	30	24	27
Os01g0289600-00	CHH	1898	6.66667	37.5	30	24	27
Os01g0289600-00	CHH	1903	20	45.8333	30	24	27
Os01g0289600-00	CHH	1920	0	13.0435	30	23	26.5
Os01g0289732-01	CpG	701	0	24.4681	97	94	95.5
Os01g0289732-01	CpG	704	1.07527	15.3846	93	91	92
Os01g0289732-01	CpG	710	1.08696	33.3333	92	84	88
Os01g0289732-01	CpG	715	0	49.3976	97	83	90
Os01g0289732-01	CpG	717	0	54.2169	99	83	91
Os01g0289732-01	CHH	1126	31.25	53.3333	16	15	15.5
Os01g0289732-01	CHG	1140	44.4444	71.4286	18	14	16
Os01g0289732-01	CHG	1174	26.3158	70	19	20	19.5
Os01g0289732-01	CHG	1188	43.75	76.1905	16	21	18.5
Os01g0289732-01	CHH	1200	0	11.1111	14	18	16
Os01g0289732-01	CHG	1291	62.5	95	16	20	18
Os01g0289732-01	CHG	1300	84.2105	95	19	20	19.5
Os01g0289732-01	CpG	1338	76.4706	100	17	14	15.5
Os01g0289732-01	CHG	1351	46.1538	83.3333	13	12	12.5
Os01g0289732-01	CHG	1534	83.5616	98.1132	73	53	63
Os01g0289732-01	CHG	1835	54.7619	65	42	40	41
Os01g0289732-01	CHG	1842	38.6364	56.7568	44	37	40.5
Os01g0289732-01	CHG	1923	60	89.2857	35	28	31.5
Os01g0289732-01	CHH	1952	0	12.1212	35	33	34
Os01g0297200-01	CpG	204	0	16.6667	41	24	32.5
Os01g0297200-01	CpG	232	46.875	66.6667	32	15	23.5
Os01g0297200-01	CpG	646	3.84615	54.5455	26	11	18.5
Os01g0297200-01	CHG	694	41.3793	57.1429	29	21	25
Os01g0297200-01	CHG	706	42.2222	90.4762	45	21	33
Os01g0297200-01	CHH	710	30.4348	68.1818	46	22	34
Os01g0297200-01	CpG	714	76.087	91.3043	46	23	34.5
Os01g0297200-01	CHH	726	6.12245	16.6667	49	24	36.5
Os01g0297200-01	CHG	875	76.5957	88.0952	47	42	44.5
Os01g0297200-01	CHH	972	0	10.7143	44	28	36
Os01g0297200-01	CpG	1112	88.4615	100	26	15	20.5
Os01g0297200-01	CpG	1132	77.2727	100	22	15	18.5
Os01g0297200-01	CpG	1135	87.5	100	24	13	18.5
Os01g0297200-01	CpG	1147	79.1667	92.8571	24	14	19
Os01g0297200-01	CHG	1148	4.16667	36.3636	24	11	17.5
Os01g0297200-01	CHG	1211	18.1818	31.5789	11	19	15
Os01g0297200-01	CpG	1228	73.3333	100	15	17	16
Os01g0297200-01	CpG	1233	76.9231	93.75	13	16	14.5
Os01g0297200-01	CpG	1235	76.9231	100	13	17	15
Os01g0297200-01	CpG	1240	76.9231	94.4444	13	18	15.5
Os01g0297200-01	CpG	1247	72.7273	100	11	17	14
Os01g0297200-01	CHG	1300	26.6667	38.0952	15	21	18
Os01g0297200-01	CpG	1355	81.8182	100	11	18	14.5
Os01g0297200-01	CHG	1379	10	26.6667	10	15	12.5
Os01g0297200-01	CHG	1382	27.2727	46.6667	11	15	13
Os01g0297200-01	CHG	1389	38.4615	53.3333	13	15	14
Os01g0297200-01	CHG	1395	36.3636	50	11	12	11.5
Os01g0297200-01	CHG	1401	27.2727	66.6667	11	12	11.5
Os01g0297200-01	CHH	1408	0	16.6667	10	12	11
Os01g0297200-01	CHG	1412	27.2727	41.6667	11	12	11.5
Os01g0297200-01	CHG	1418	83.3333	100	12	12	12
Os01g0297200-01	CHH	1536	24	40	25	10	17.5
Os01g0297200-01	CpG	1566	61.2903	76.9231	31	13	22
Os01g0297200-01	CHH	1575	72.4138	83.3333	29	12	20.5
Os01g0297200-01	CpG	1617	0	22.7273	51	22	36.5
Os01g0327100-01	CpG	496	53.8462	72.2222	13	18	15.5
Os01g0327100-01	CpG	518	41.6667	83.3333	24	24	24
Os01g0327100-01	CpG	557	48.8889	76.1905	45	42	43.5
Os01g0327100-01	CpG	569	34.1463	72	41	50	45.5
Os01g0327100-01	CHG	624	20.7547	57.377	53	61	57
Os01g0327100-01	CpG	646	56.4516	74.1379	62	58	60
Os01g0327100-01	CpG	744	73.494	90.1408	83	71	77
Os01g0327100-01	CHG	755	10.6667	22.2222	75	72	73.5
Os01g0327100-01	CHG	766	66.6667	78.5714	72	70	71
Os01g0327100-01	CHG	869	70.5882	90	34	10	22
Os01g0327100-01	CHH	910	48.2759	58.3333	29	12	20.5
Os01g0327100-01	CHH	916	48.1481	72.7273	27	11	19
Os01g0327100-01	CHG	920	68	90.9091	25	11	18
Os01g0327100-01	CHH	921	44	54.5455	25	11	18
Os01g0327100-01	CHH	923	52.381	63.6364	21	11	16
Os01g0327100-01	CHH	925	23.8095	45.4545	21	11	16
Os01g0327100-01	CHH	931	65	80	20	10	15
Os01g0327100-01	CHH	940	58.8235	100	17	10	13.5
Os01g0327100-01	CHH	945	52.9412	80	17	10	13.5
Os01g0327100-01	CpG	1698	84.0909	97.2973	44	37	40.5
Os01g0327100-01	CHG	1753	44.1176	69.5652	34	23	28.5
Os01g0327100-01	CHG	1790	10.3448	41.6667	29	12	20.5
Os01g0327100-01	CHH	1811	5	26.6667	20	15	17.5
Os01g0327100-01	CHH	1822	13.3333	60	15	15	15
Os01g0327100-01	CHH	1827	0	28.5714	15	14	14.5
Os01g0327100-01	CHH	1830	6.25	21.4286	16	14	15
Os01g0327100-01	CHH	1831	33.3333	50	15	14	14.5
Os01g0327100-01	CpG	1895	63.6364	100	11	12	11.5
Os01g0327100-01	CHG	1914	80	100	10	11	10.5
Os01g0348900-01	CpG	118	0	50	10	12	11
Os01g0348900-01	CpG	569	0	16.6667	15	18	16.5
Os01g0348900-01	CHH	571	0	16.6667	16	18	17
Os01g0348900-01	CpG	1392	0	10.7143	42	28	35
Os01g0348900-01	CpG	1437	0	25	24	16	20
Os01g0498300-01	CpG	314	0	10.3448	21	29	25
Os01g0498300-01	CHH	515	15	27.7778	40	36	38
Os01g0498300-01	CHH	525	63.8889	82.1429	36	28	32
Os01g0498300-01	CHH	530	58.3333	75.8621	36	29	32.5
Os01g0498300-01	CpG	559	81.25	100	32	21	26.5
Os01g0498300-01	CpG	591	39.2857	58.3333	28	12	20
Os01g0498300-01	CHH	666	35.2941	46.6667	17	15	16
Os01g0498300-01	CHH	799	66.6667	100	15	11	13
Os01g0498300-01	CHH	808	57.1429	90.9091	14	11	12.5
Os01g0498300-01	CHG	812	50	100	14	11	12.5
Os01g0498300-01	CHH	813	50	81.8182	14	11	12.5
Os01g0498300-01	CHH	814	21.4286	70	14	10	12
Os01g0498300-01	CHH	821	28.5714	46.1538	14	13	13.5
Os01g0498300-01	CHH	826	23.0769	38.4615	13	13	13
Os01g0498300-01	CHG	832	38.4615	71.4286	13	14	13.5
Os01g0498300-01	CHH	833	46.1538	64.2857	13	14	13.5
Os01g0498300-01	CHH	836	30.7692	42.8571	13	14	13.5
Os01g0498300-01	CHG	961	50	92.3077	10	13	11.5
Os01g0498300-01	CHH	1414	0	20	23	10	16.5
Os01g0498300-01	CHH	1416	0	20	23	10	16.5
Os01g0498300-01	CHG	1430	0	16.6667	18	12	15
Os01g0498300-01	CHH	1431	0	16.6667	18	12	15
Os01g0498300-01	CHH	1433	0	16.6667	18	12	15
Os01g0498300-01	CHH	1461	0	15.3846	15	13	14
Os01g0498300-01	CHG	1476	0	25	15	12	13.5
Os01g0498300-01	CHH	1487	0	15.3846	17	13	15
Os01g0498300-01	CHH	1552	0	18.1818	10	11	10.5
Os01g0498300-01	CHH	1558	0	14.2857	12	14	13
Os01g0498300-01	CHH	1559	0	14.2857	12	14	13
Os01g0498300-01	CHH	1562	0	15.3846	12	13	12.5
Os01g0498300-01	CHH	1583	0	11.1111	11	18	14.5
Os01g0498300-01	CpG	1588	0	11.7647	15	17	16
Os01g0498300-01	CHH	1622	0	16	21	25	23
Os01g0498300-01	CHH	1639	35.2941	51.5152	17	33	25
Os01g0498300-01	CpG	1657	68.1818	88.4615	22	26	24
Os01g0498300-01	CHH	1796	21.0526	38.4615	19	26	22.5
Os01g0498300-01	CHH	1819	6.25	25.8065	16	31	23.5
Os01g0498300-01	CpG	1845	81.8182	100	11	28	19.5
Os01g0498300-01	CpG	1856	80	100	10	23	16.5
Os01g0498300-01	CHG	1927	81.8182	100	11	11	11
Os01g0498300-01	CHG	1945	66.6667	90	12	10	11
Os01g0498300-01	CpG	1967	0	63.6364	11	11	11
Os01g0584900-01	CHH	411	0	13.3333	16	15	15.5
Os01g0584900-01	CHH	419	0	16.6667	16	12	14
Os01g0584900-01	CHH	421	0	27.2727	13	11	12
Os01g0584900-01	CHH	422	0	25	11	12	11.5
Os01g0584900-01	CHH	424	0	16.6667	11	12	11.5
Os01g0584900-01	CpG	573	26.3158	73.3333	19	15	17
Os01g0584900-01	CHH	612	45	68.1818	20	22	21
Os01g0584900-01	CHH	628	63.6364	82.6087	22	23	22.5
Os01g0584900-01	CpG	638	81.8182	95.4545	22	22	22
Os01g0584900-01	CHH	645	84.2105	95.4545	19	22	20.5
Os01g0584900-01	CHG	973	10	42.8571	10	14	12
Os01g0584900-01	CHH	995	0	11.7647	11	17	14
Os01g0584900-01	CHH	1067	0	13.3333	12	15	13.5
Os01g0584900-01	CpG	1072	38.4615	62.5	13	16	14.5
Os01g0584900-01	CpG	1082	58.3333	85.7143	12	14	13
Os01g0584900-01	CpG	1228	0	25	10	12	11
Os01g0584900-01	CHH	1353	0	13.3333	14	15	14.5
Os01g0584900-01	CpG	1358	0	11.7647	14	17	15.5
Os01g0584900-01	CHG	1406	0	12.5	15	16	15.5
Os01g0584900-01	CHH	1573	45.8333	67.2727	24	55	39.5
Os01g0584900-01	CHH	1586	70.8333	94.7368	24	57	40.5
Os01g0584900-01	CHH	1588	66.6667	81.4815	24	54	39
Os01g0584900-01	CHH	1612	36	48.0769	25	52	38.5
Os01g0584900-01	CHG	1729	73.913	88.75	46	80	63
Os01g0627900-01	CHH	389	0	15.3846	21	13	17
Os01g0627900-01	CpG	391	4.7619	30.7692	21	13	17
Os01g0627900-01	CHH	414	0	27.2727	18	11	14.5
Os01g0627900-01	CHH	415	0	27.2727	18	11	14.5
Os01g0627900-01	CHH	416	0	54.5455	18	11	14.5
Os01g0627900-01	CpG	441	79.1667	90.9091	24	11	17.5
Os01g0627900-01	CHH	447	36.3636	63.6364	22	11	16.5
Os01g0627900-01	CHH	455	40.9091	80	22	10	16
Os01g0627900-01	CHH	456	27.2727	70	22	10	16
Os01g0627900-01	CpG	479	83.3333	100	18	12	15
Os01g0627900-01	CHG	480	10.5263	41.6667	19	12	15.5
Os01g0627900-01	CHG	487	41.1765	66.6667	17	12	14.5
Os01g0627900-01	CHH	497	4.7619	41.6667	21	12	16.5
Os01g0627900-01	CHH	510	0	27.2727	16	11	13.5
Os01g0719300-01	CHH	139	0	10.5263	34	19	26.5
Os01g0719300-01	CHH	1036	0	30	10	10	10
Os01g0719300-01	CpG	1654	80.6452	93.75	31	32	31.5
Os01g0719300-01	CHG	1655	87.0968	100	31	31	31
Os01g0719300-01	CHH	1657	86.6667	100	30	33	31.5
Os01g0719300-01	CHH	1679	43.9024	84	41	25	33
Os01g0719300-01	CHH	1681	51.2195	61.5385	41	26	33.5
Os01g0719300-01	CHH	1688	0	11.1111	41	27	34
Os01g0730700-01	CHH	894	0	20	45	15	30
Os01g0730700-01	CHH	1142	0	10.8108	40	37	38.5
Os01g0730700-01	CpG	1430	0	25.7576	53	66	59.5
Os01g0730700-01	CpG	1474	31.0345	80.7229	87	83	85
Os01g0730700-01	CHG	1674	71.6049	89.1892	81	74	77.5
Os01g0730700-01	CpG	1731	80.2817	96.4286	71	56	63.5
Os01g0730700-01	CHG	1768	59.1837	90.1961	49	51	50
Os01g0730700-01	CpG	1772	14.5833	81.6327	48	49	48.5
Os01g0730700-01	CHG	1773	8.33333	22.449	48	49	48.5
Os01g0730700-01	CHG	1799	26.1905	48.1481	42	54	48
Os01g0730700-01	CHG	1820	72.3404	93.617	47	47	47
Os01g0730700-01	CHG	1849	60	76.9231	40	39	39.5
Os01g0730700-01	CHH	1850	0	10.2564	40	39	39.5
Os01g0730700-01	CHG	1945	75.8621	87.5	29	40	34.5
Os01g0730700-01	CHG	1961	58.8235	84.0909	34	44	39
Os01g0734000-01	CpG	818	0	21.4286	15	14	14.5
Os01g0734000-01	CHH	830	7.69231	54.5455	13	11	12
Os01g0734000-01	CHH	857	41.6667	100	12	10	11
Os01g0734000-01	CHH	865	27.2727	100	11	10	10.5
Os01g0734000-01	CHH	871	70	100	10	10	10
Os01g0734000-01	CHH	872	70	100	10	10	10
Os01g0734000-01	CHH	1170	0	18.1818	24	11	17.5
Os01g0734000-01	CHH	1181	0	16.6667	23	12	17.5
Os01g0766300-00	CHH	903	0	11.1111	11	18	14.5
Os01g0766300-00	CHH	904	0	10.5263	11	19	15
Os01g0766300-00	CpG	922	0	14.2857	11	14	12.5
Os01g0766300-00	CHH	939	0	16.6667	17	12	14.5
Os01g0766300-00	CHH	944	0	16.6667	15	12	13.5
Os01g0766300-00	CHH	952	0	14.2857	16	14	15
Os01g0766300-00	CHH	954	0	14.2857	21	14	17.5
Os01g0766300-00	CpG	956	0	13.3333	21	15	18
Os01g0766300-00	CHH	963	0	13.3333	22	15	18.5
Os01g0766300-00	CHH	964	0	15.3846	23	13	18
Os01g0766300-00	CHG	1499	56.1404	87.234	57	47	52
Os01g0766300-00	CHG	1505	50	91.3043	56	46	51
Os01g0766300-00	CHH	1508	50	76.5957	56	47	51.5
Os01g0766300-00	CHG	1522	18.1818	44.4444	44	36	40
Os01g0766300-00	CHH	1524	0	13.5135	43	37	40
Os01g0766300-00	CHH	1843	2.85714	13.7931	35	29	32
Os01g0778800-01	CHH	399	26.4706	54.3478	68	92	80
Os01g0778800-01	CHH	401	41.1765	69.5652	68	92	80
Os01g0778800-01	CHH	409	62.1212	86.8132	66	91	78.5
Os01g0778800-01	CHH	414	72.4138	89.011	58	91	74.5
Os01g0778800-01	CHH	428	80.7692	98.8636	78	88	83
Os01g0778800-01	CHG	432	67.6056	80.6818	71	88	79.5
Os01g0778800-01	CHH	436	74.3243	100	74	85	79.5
Os01g0778800-01	CHH	576	75.9259	88.7324	54	71	62.5
Os01g0778800-01	CHH	589	69.6429	85.5263	56	76	66
Os01g0778800-01	CHH	594	80.7018	90.7895	57	76	66.5
Os01g0778800-01	CHG	612	67.7966	80.8824	59	68	63.5
Os01g0778800-01	CHH	614	52.6316	72.4638	57	69	63
Os01g0778800-01	CHH	619	62.9032	86.3636	62	66	64
Os01g0778800-01	CHH	623	63.3333	79.661	60	59	59.5
Os01g0778800-01	CHH	625	26.6667	65	60	60	60
Os01g0778800-01	CpG	694	84.7222	98.6842	72	76	74
Os01g0778800-01	CHH	717	78.8732	92.2078	71	77	74
Os01g0778800-01	CHH	730	60	75.641	75	78	76.5
Os01g0778800-01	CHH	733	55.4054	76.6234	74	77	75.5
Os01g0778800-01	CHH	736	22.0779	41.3333	77	75	76
Os01g0778800-01	CHH	740	15	28.169	80	71	75.5
Os01g0778800-01	CHH	742	19.7531	40.2778	81	72	76.5
Os01g0778800-01	CpG	1050	0	10.5263	18	19	18.5
Os01g0778800-01	CHH	1369	5.55556	20	18	15	16.5
Os01g0778800-01	CHH	1382	10	56.25	20	16	18
Os01g0778800-01	CHH	1417	54.5455	68.75	11	16	13.5
Os01g0778800-01	CHH	1424	58.3333	71.4286	12	14	13
Os01g0778800-01	CHH	1439	83.3333	100	12	13	12.5
Os01g0778800-01	CHH	1440	58.3333	84.6154	12	13	12.5
Os01g0778800-01	CHH	1456	58.3333	70	12	10	11
Os01g0778800-01	CHH	1457	41.6667	60	12	10	11
Os01g0778800-01	CHH	1503	52.6316	69.2308	19	13	16
Os01g0778800-01	CHH	1504	21.0526	35.7143	19	14	16.5
Os01g0778800-01	CpG	1517	81.8182	100	22	16	19
Os01g0778800-01	CHG	1518	68.1818	82.3529	22	17	19.5
Os01g0778800-01	CHH	1521	61.9048	78.9474	21	19	20
Os01g0778800-01	CHH	1525	56.5217	94.7368	23	19	21
Os01g0778800-01	CHH	1531	47.8261	68.1818	23	22	22.5
Os01g0778800-01	CHG	1535	52	78.2609	25	23	24
Os01g0778800-01	CpG	1902	16.8675	38.9381	83	113	98
Os01g0788400-01	CHG	1151	50	63.6364	18	11	14.5
Os01g0788400-01	CpG	1160	88.8889	100	18	11	14.5
Os01g0788400-01	CHH	1163	11.7647	27.2727	17	11	14
Os01g0788400-01	CHH	1164	0	27.2727	17	11	14
Os01g0788400-01	CHG	1191	33.3333	72.7273	15	11	13
Os01g0788400-01	CHG	1208	58.3333	100	12	11	11.5
Os01g0788400-01	CHH	1350	0	17.6471	15	17	16
Os01g0788400-01	CHH	1359	0	16.6667	14	18	16
Os01g0788400-01	CHH	1363	0	15.7895	15	19	17
Os01g0788400-01	CHG	1372	43.75	72.7273	16	22	19
Os01g0788400-01	CHH	1376	6.25	16.6667	16	24	20
Os01g0788400-01	CHH	1380	0	12	18	25	21.5
Os01g0788400-01	CHH	1404	4.54545	16.6667	22	18	20
Os01g0788400-01	CHH	1420	5	17.3913	20	23	21.5
Os01g0788400-01	CpG	1454	85.7143	100	28	30	29
Os01g0788400-01	CpG	1466	83.871	96.2963	31	27	29
Os01g0788400-01	CHH	1480	0	11.7647	34	34	34
Os01g0788400-01	CHH	1500	0	17.9487	38	39	38.5
Os01g0788400-01	CHH	1503	0	12.8205	40	39	39.5
Os01g0788400-01	CHH	1506	0	12.1951	38	41	39.5
Os01g0788400-01	CHG	1550	25.5814	52.5	43	40	41.5
Os01g0788400-01	CHH	1572	0	13.3333	40	30	35
Os01g0788400-01	CHG	1577	76.3158	96.5517	38	29	33.5
Os01g0788400-01	CpG	1580	85.3659	100	41	27	34
Os01g0788400-01	CHH	1608	0	10.3448	35	29	32
Os01g0788400-01	CHH	1656	0	10.3448	18	29	23.5
Os01g0788400-01	CHH	1671	0	11.1111	17	27	22
Os01g0788400-01	CHG	1675	23.5294	35.7143	17	28	22.5
Os01g0788400-01	CHH	1676	0	14.2857	17	28	22.5
Os01g0788400-01	CHH	1677	0	10.7143	14	28	21
Os01g0788400-01	CHG	1710	30	40.9091	10	22	16
Os01g0788400-01	CHH	1747	12.5	31.5789	16	19	17.5
Os01g0788400-01	CHH	1749	12.5	31.5789	16	19	17.5
Os01g0788400-01	CHH	1754	0	15.7895	14	19	16.5
Os01g0788400-01	CHG	1757	23.0769	47.3684	13	19	16
Os01g0788400-01	CHG	1771	10	41.1765	10	17	13.5
Os01g0793800-01	CHG	1067	31.8182	72.7273	44	11	27.5
Os01g0793800-01	CHG	1127	10	23.0769	30	39	34.5
Os01g0793800-01	CpG	1142	0	30.6122	33	49	41
Os01g0793800-01	CpG	1152	0	38.1818	33	55	44
Os01g0793800-01	CHG	1178	14.8936	32.0755	47	53	50
Os01g0793800-01	CpG	1184	0	38	57	50	53.5
Os01g0793800-01	CHG	1199	36.5079	55.3191	63	47	55
Os01g0793800-01	CHH	1420	0	13.3333	20	30	25
Os01g0793800-01	CHG	1459	30	50	10	26	18
Os01g0793800-01	CpG	1497	78.5714	100	14	28	21
Os01g0793800-01	CpG	1506	88.2353	100	17	29	23
Os01g0793800-01	CpG	1733	75	100	12	14	13
Os01g0793800-01	CHH	1815	64.2857	76.4706	14	17	15.5
Os01g0793800-01	CpG	1867	86.9565	100	23	17	20
Os01g0793800-01	CHH	1897	8	18.1818	25	11	18
Os01g0793800-01	CpG	1910	84	100	25	12	18.5
Os01g0793800-01	CHH	1912	0	16.6667	26	12	19
Os01g0793800-01	CpG	1944	84.6154	95	26	20	23
Os01g0793800-01	CpG	1982	81.8182	92.5926	22	27	24.5
Os01g0795200-01	CHH	606	0	10.7143	45	28	36.5
Os01g0795200-01	CpG	878	52.9412	76.9231	17	13	15
Os01g0795200-01	CHH	880	0	14.2857	18	14	16
Os01g0795200-01	CpG	883	54.5455	92.3077	22	13	17.5
Os01g0795200-01	CHG	884	0	50	22	14	18
Os01g0795200-01	CHH	899	20.8333	42.1053	24	19	21.5
Os01g0795200-01	CHG	934	74.0741	92.3077	27	26	26.5
Os01g0795200-01	CpG	942	67.7419	84	31	25	28
Os01g0795200-01	CHG	949	64.5161	82.6087	31	23	27
Os01g0795200-01	CHH	956	20	33.3333	35	27	31
Os01g0795200-01	CHG	1022	70.9677	100	31	14	22.5
Os01g0795200-01	CpG	1027	81.8182	100	33	15	24
Os01g0795200-01	CHG	1028	0	12.5	34	16	25
Os01g0795200-01	CpG	1031	74.2857	100	35	16	25.5
Os01g0795200-01	CHG	1076	76.7442	90	43	30	36.5
Os01g0795200-01	CHG	1178	64.5161	85.1852	31	27	29
Os01g0795200-01	CpG	1186	77.1429	100	35	24	29.5
Os01g0795200-01	CHG	1191	58.3333	80	36	25	30.5
Os01g0795200-01	CpG	1220	88.4615	100	26	25	25.5
Os01g0795200-01	CHG	1251	66.6667	79.1667	21	24	22.5
Os01g0795200-01	CHH	1266	0	13.6364	20	22	21
Os01g0795200-01	CHG	1302	80	93.5484	25	31	28
Os01g0795200-01	CHG	1551	28.2051	46.875	39	32	35.5
Os01g0795200-01	CpG	1579	86.9565	100	23	31	27
Os01g0795200-01	CHG	1590	23.8095	51.4286	21	35	28
Os01g0795200-01	CHG	1630	19.2308	40	26	30	28
Os01g0795200-01	CpG	1652	85.7143	100	21	33	27
Os01g0795200-01	CpG	1655	85.7143	100	21	33	27
Os01g0795200-01	CpG	1660	86.3636	96.6667	22	30	26
Os01g0795200-01	CHG	1674	66.6667	87.8049	24	41	32.5
Os01g0795200-01	CpG	1686	89.4737	100	19	35	27
Os01g0795200-01	CpG	1704	86.6667	100	15	35	25
Os01g0795200-01	CHG	1722	57.1429	74.359	14	39	26.5
Os01g0795200-01	CHH	1724	10.5263	22.5	19	40	29.5
Os01g0795200-01	CHG	1737	20	48.5714	20	35	27.5
Os01g0795200-01	CHG	1773	84	100	25	27	26
Os01g0795200-01	CHH	1876	14.2857	25	14	16	15
Os01g0795200-01	CHG	1922	57.1429	69.2308	21	13	17
Os01g0795200-01	CHG	1938	80	100	25	12	18.5
Os01g0795200-01	CHG	1960	25	45.4545	24	11	17.5
Os01g0795200-01	CpG	1962	87.5	100	24	11	17.5
Os01g0795400-02	CpG	158	0	81.25	28	16	22
Os01g0795400-02	CpG	162	0	60	29	20	24.5
Os01g0795400-02	CHH	818	0	45.4545	12	11	11.5
Os01g0795400-02	CHG	1834	5	30.7692	20	13	16.5
Os01g0795400-02	CHH	1934	0	11.7647	25	34	29.5
Os01g0795400-02	CpG	1939	79.3103	91.4286	29	35	32
Os01g0795400-02	CHH	1967	6.97674	23.0769	43	26	34.5
Os01g0795400-02	CHH	1977	4.87805	19.3548	41	31	36
Os01g0795400-02	CHH	1982	0	15.1515	37	33	35
Os01g0804200-01	CpG	1204	0	11.7647	25	17	21
Os01g0804200-01	CHG	1268	10.5263	25	19	40	29.5
Os01g0804200-01	CpG	1274	55	72.973	20	37	28.5
Os01g0804200-01	CpG	1279	44.8276	64.1026	29	39	34
Os01g0804200-01	CpG	1303	51.2195	66.6667	41	36	38.5
Os01g0804200-01	CpG	1333	66.6667	100	39	26	32.5
Os01g0804200-01	CpG	1336	58.9744	96.1538	39	26	32.5
Os01g0804200-01	CpG	1345	65.8537	100	41	17	29
Os01g0804200-01	CpG	1354	63.4146	88.2353	41	17	29
Os01g0804200-01	CpG	1358	69.0476	88.2353	42	17	29.5
Os01g0804200-01	CHH	1362	10	21.0526	40	19	29.5
Os01g0804200-01	CHG	1391	22.8571	42.4242	35	33	34
Os01g0804200-01	CpG	1396	8.82353	66.6667	34	33	33.5
Os01g0804200-01	CHH	1410	0	11.1111	30	36	33
Os01g0804200-01	CHG	1422	0	18.9189	27	37	32
Os01g0804200-01	CHG	1426	0	10.8108	31	37	34
Os01g0804200-01	CpG	1439	68.9655	100	29	34	31.5
Os01g0804200-01	CpG	1457	57.1429	83.3333	21	30	25.5
Os01g0804200-01	CHG	1501	0	20.8333	22	24	23
Os01g0804200-01	CHH	1520	25	48.1481	20	27	23.5
Os01g0804200-01	CHH	1527	47.619	58.6207	21	29	25
Os01g0804200-01	CHH	1530	33.3333	54.8387	21	31	26
Os01g0804200-01	CHH	1533	22.7273	35.2941	22	34	28
Os01g0804200-01	CHG	1540	43.4783	71.7949	23	39	31
Os01g0804200-01	CHH	1547	9.09091	20.9302	22	43	32.5
Os01g0804200-01	CHH	1552	0	20.4545	23	44	33.5
Os01g0804200-01	CHH	1558	0	23.8095	23	42	32.5
Os01g0804200-01	CHG	1569	21.7391	46.1538	23	39	31
Os01g0804200-01	CHH	1577	0	16.6667	26	48	37
Os01g0804200-01	CHH	1578	0	10.4167	26	48	37
Os01g0804200-01	CHH	1615	4.7619	15.5556	21	45	33
Os01g0804200-01	CpG	1629	70.5882	89.1304	17	46	31.5
Os01g0804200-01	CpG	1657	87.5	97.8261	16	46	31
Os01g0804200-01	CHG	1658	43.75	65.2174	16	46	31
Os01g0804200-01	CHG	1713	77.1429	87.8049	35	41	38
Os01g0804200-01	CpG	1840	84.375	100	32	25	28.5
Os01g0804200-01	CpG	1849	82.3529	100	34	26	30
Os01g0804200-01	CpG	1919	86.1111	97.4359	36	39	37.5
Os01g0804200-01	CHH	1948	2.04082	13.1579	49	38	43.5
Os01g0804200-01	CHH	1967	0	12.5	41	40	40.5
Os01g0804200-01	CHG	1975	89.0909	100	55	36	45.5
Os01g0850550-00	CHH	1332	0	14.2857	10	14	12
Os01g0850550-00	CpG	1682	20	69.2308	10	13	11.5
Os01g0850550-00	CpG	1887	80	100	35	27	31
Os01g0850550-00	CpG	1914	80	93.9394	50	33	41.5
Os01g0850550-00	CHG	1957	38.2979	53.3333	47	45	46
Os01g0850550-00	CHH	1973	9.43396	20.4545	53	44	48.5
Os01g0864500-01	CpG	756	28.9157	42.4242	83	66	74.5
Os01g0864500-01	CHG	768	41.7722	53.9683	79	63	71
Os01g0864500-01	CpG	777	70.8333	83.0508	72	59	65.5
Os01g0864500-01	CHH	1761	45.4545	70	11	20	15.5
Os01g0864500-01	CHH	1778	61.5385	85.7143	13	21	17
Os01g0864500-01	CHH	1792	80	100	20	23	21.5
Os01g0864500-01	CHH	1801	69.5652	95.4545	23	22	22.5
Os01g0864500-01	CHH	1816	68.1818	82.6087	22	23	22.5
Os01g0864500-01	CHG	1821	72.7273	86.9565	22	23	22.5
Os01g0864500-01	CHH	1825	0	26.087	20	23	21.5
Os01g0864500-01	CHH	1830	5.26316	30.4348	19	23	21
Os01g0864500-01	CHH	1831	5	21.7391	20	23	21.5
Os01g0864500-01	CpG	1871	15.3846	72.2222	26	18	22
Os01g0864500-01	CHH	1893	4.34783	38.0952	23	21	22
Os01g0864500-01	CHH	1897	0	31.8182	21	22	21.5
Os01g0864500-01	CHH	1899	4.7619	31.8182	21	22	21.5
Os01g0864500-01	CHH	1904	4.7619	32	21	25	23
Os01g0871000-00	CpG	765	0	36.3636	12	11	11.5
Os01g0871000-00	CpG	1158	75.8621	100	29	11	20
Os01g0871000-00	CHH	1187	20.5882	35.7143	34	14	24
Os01g0871000-00	CHH	1201	15.3846	33.3333	39	12	25.5
Os01g0871000-00	CHG	1210	55.5556	66.6667	36	15	25.5
Os01g0871000-00	CHH	1217	0	12.5	36	16	26
Os01g0871000-00	CHG	1239	25.7143	50	35	22	28.5
Os01g0871000-00	CHH	1247	9.09091	22.7273	33	22	27.5
Os01g0871000-00	CHH	1253	2.94118	20	34	25	29.5
Os01g0871000-00	CHH	1327	85.3659	96.0784	41	51	46
Os01g0871000-00	CHH	1330	70	83.3333	40	54	47
Os01g0871000-00	CHH	1333	60.4167	87.7551	48	49	48.5
Os01g0871000-00	CHH	1366	33.8983	44.186	59	43	51
Os01g0871000-00	CpG	1375	80.9524	97.9592	63	49	56
Os01g0871000-00	CHH	1426	61.6667	86.2069	60	58	59
Os01g0871000-00	CHH	1461	52.1739	76.0563	46	71	58.5
Os01g0871000-00	CHH	1462	35.4167	64.2857	48	70	59
Os01g0871000-00	CHH	1471	55.102	69.5652	49	69	59
Os01g0871000-00	CHH	1481	43.75	56.338	48	71	59.5
Os01g0871000-00	CHH	1486	38.1818	60.274	55	73	64
Os01g0871000-00	CHH	1487	50	69.0141	54	71	62.5
Os01g0871000-00	CHH	1498	56.1404	67.5325	57	77	67
Os01g0871000-00	CHH	1513	30.8824	44.4444	68	72	70
Os01g0871000-00	CHH	1614	25.641	38.2353	39	68	53.5
Os01g0871000-00	CHH	1628	7.5	30.5556	40	72	56
Os01g0871000-00	CHG	1689	68.0851	86.1538	47	65	56
Os01g0871000-00	CpG	1716	86.9565	98.2759	46	58	52
Os01g0871000-00	CHH	1721	22.5	37.5	40	48	44
Os01g0871000-00	CHH	1722	39.4737	52.0833	38	48	43
Os01g0871000-00	CHH	1725	7.69231	38.7755	39	49	44
Os01g0871000-00	CHH	1748	0	12.766	25	47	36
Os01g0871000-00	CHH	1783	52.6316	64.8649	19	37	28
Os01g0871000-00	CHH	1787	43.4783	55.2632	23	38	30.5
Os01g0871000-00	CHH	1788	37.5	54.0541	24	37	30.5
Os01g0871000-00	CHG	1808	80	96.875	25	32	28.5
Os01g0871000-00	CHH	1811	26.087	66.6667	23	33	28
Os01g0871000-00	CHH	1822	30.4348	54.8387	23	31	27
Os01g0871000-00	CHG	1840	46.875	75.8621	32	29	30.5
Os01g0871000-00	CHH	1854	11.1111	63.8889	36	36	36
Os01g0871000-00	CHH	1857	34.2857	69.697	35	33	34
Os01g0871000-00	CHH	1860	37.1429	67.6471	35	34	34.5
Os01g0871000-00	CHH	1861	20	61.7647	35	34	34.5
Os01g0871000-00	CHH	1862	8.33333	50	36	34	35
Os01g0871000-00	CHG	1872	75	93.9394	40	33	36.5
Os01g0871000-00	CHH	1882	36.1702	60.6061	47	33	40
Os01g0871000-00	CpG	1888	83.7209	97.1429	43	35	39
Os01g0871000-00	CHG	1894	70.8333	81.5789	48	38	43
Os01g0871000-00	CpG	1909	75	93.3333	48	45	46.5
Os01g0871000-00	CpG	1935	62.5	89.3617	48	47	47.5
Os01g0871000-00	CHH	1947	61.3636	85.4167	44	48	46
Os01g0871000-00	CpG	1955	36.1702	53.0612	47	49	48
Os01g0871000-00	CHH	1969	36.9565	57.4468	46	47	46.5
Os01g0871000-00	CpG	1978	6.38298	20	47	50	48.5
Os01g0890200-00	CHH	448	5.40541	16.3265	37	49	43
Os01g0890200-00	CHH	502	0	13.3333	42	30	36
Os01g0890200-00	CHH	769	13.6364	37.5	22	16	19
Os01g0890200-00	CHH	770	9.09091	20	22	15	18.5
Os01g0890200-00	CHH	779	14.2857	53.8462	21	13	17
Os01g0890200-00	CHG	782	23.8095	50	21	12	16.5
Os01g0890200-00	CpG	783	88	100	25	13	19
Os01g0890200-00	CHH	947	26.3158	40	19	10	14.5
Os01g0890200-00	CHH	949	15.7895	60	19	10	14.5
Os01g0890200-00	CHH	951	21.0526	80	19	10	14.5
Os01g0890200-00	CHH	953	43.75	90	16	10	13
Os01g0890200-00	CHH	955	50	61.5385	16	13	14.5
Os01g0890200-00	CHH	958	57.1429	80	21	10	15.5
Os01g0890200-00	CpG	1244	76.9231	100	13	13	13
Os01g0890200-00	CHH	1261	0	53.8462	11	13	12
Os01g0890200-00	CHH	1263	30	61.5385	10	13	11.5
Os01g0890200-00	CHH	1264	27.2727	53.8462	11	13	12
Os01g0890200-00	CHH	1287	14.2857	28.5714	14	14	14
Os01g0890200-00	CHH	1382	6.25	40	16	10	13
Os01g0890200-00	CHH	1422	46.1538	61.5385	13	13	13
Os01g0890200-00	CpG	1795	0	43.75	11	16	13.5
Os01g0962700-01	CHH	106	0	10.5263	18	19	18.5
Os01g0962700-01	CHG	564	0	12.5	30	16	23
Os01g0962700-01	CpG	692	43.2432	90	37	30	33.5
Os01g0962700-01	CHG	801	0	25.9259	35	27	31
Os01g0962700-01	CHH	840	0	11.7647	11	17	14
Os01g0962700-01	CHG	842	0	13.3333	11	15	13
Os01g0962700-01	CHH	859	0	18.75	14	16	15
Os01g0962700-01	CHH	863	0	20	14	15	14.5
Os01g0962700-01	CHH	878	0	23.0769	11	13	12
Os01g0962700-01	CHH	1523	0	18.1818	13	11	12
Os01g0962700-01	CHH	1742	0	23.0769	10	13	11.5
Os01g0962700-01	CpG	1750	70	100	10	13	11.5
Os01g0962700-01	CHH	1787	53.8462	70.5882	13	17	15
Os01g0962700-01	CHH	1791	42.8571	70.5882	14	17	15.5
Os01g0962700-01	CHH	1793	57.1429	68.75	14	16	15
Os01g0962700-01	CHH	1798	58.3333	80	12	15	13.5
Os01g0962700-01	CHH	1802	53.8462	87.5	13	16	14.5
Os01g0962700-01	CHH	1804	38.4615	68.75	13	16	14.5
Os01g0962700-01	CHH	1812	70.5882	94.4444	17	18	17.5
Os01g0962700-01	CHH	1815	30	47.3684	20	19	19.5
Os01g0962700-01	CHH	1829	50	75	26	24	25
Os01g0962700-01	CpG	1923	67.8571	81.4286	56	70	63
Os01g0962700-01	CpG	1947	73.4694	83.6066	49	61	55
Os01g0975300-02	CpG	704	42.3529	54.3307	85	127	106
Os01g0975300-02	CHH	717	50.6494	75.2294	77	109	93
Os01g0975300-02	CHH	719	58.9744	78.1818	78	110	94
Os01g0975300-02	CHG	730	72.8571	87.7358	70	106	88
Os01g0975300-02	CHH	731	80.2817	91.5888	71	107	89
Os01g0975300-02	CHH	742	61.1111	78	54	100	77
Os01g0975300-02	CpG	798	70.3704	81.8182	54	66	60
Os01g0975300-02	CHH	827	6.12245	33.3333	49	51	50
Os01g0975300-02	CHH	833	10	25	50	48	49
Os01g0975300-02	CpG	860	28.9474	68.8889	38	45	41.5
Os01g0975300-02	CpG	864	5.26316	66.6667	38	45	41.5
Os01g0975300-02	CHH	877	0	12.1951	37	41	39
Os01g0975300-02	CpG	953	0	26.4706	25	34	29.5
Os01g0975300-02	CHG	1253	38.0952	63.6364	21	11	16
Os01g0975300-02	CHG	1258	85.7143	100	21	11	16
Os01g0975300-02	CHH	1266	65	81.8182	20	11	15.5
Os01g0975300-02	CHH	1268	10	27.2727	20	11	15.5
Os01g0975300-02	CHH	1455	29.4118	60	17	10	13.5
Os02g0115700-01	CHG	1170	7.40741	18.75	27	16	21.5
Os02g0115700-01	CHG	1192	33.3333	90.9091	24	11	17.5
Os02g0115700-01	CHH	1323	32	48.6486	25	37	31
Os02g0115700-01	CpG	1325	56	77.7778	25	36	30.5
Os02g0115700-01	CHH	1356	70.8333	95.8333	24	24	24
Os02g0115700-01	CHH	1365	79.1667	100	24	26	25
Os02g0115700-01	CHH	1369	83.3333	100	24	24	24
Os02g0115700-01	CHH	1371	75	100	24	25	24.5
Os02g0115700-01	CHH	1386	69.2308	100	26	26	26
Os02g0115700-01	CHG	1392	76.9231	89.6552	26	29	27.5
Os02g0115700-01	CpG	1394	40.7407	72.4138	27	29	28
Os02g0115700-01	CHH	1406	33.3333	54.8387	24	31	27.5
Os02g0115700-01	CHH	1410	37.5	48.4848	24	33	28.5
Os02g0115700-01	CHH	1411	47.8261	61.2903	23	31	27
Os02g0115700-01	CHH	1412	65.2174	80.6452	23	31	27
Os02g0115700-02	CpG	1789	9.80392	27.2727	51	44	47.5
Os02g0115700-02	CpG	1808	12.5	45.9459	48	37	42.5
Os02g0115700-02	CHG	1820	25	68.5714	40	35	37.5
Os02g0115700-02	CHH	1824	12.8205	29.0323	39	31	35
Os02g0115700-02	CHG	1834	25.7143	76.9231	35	26	30.5
Os02g0115700-02	CHH	1836	42.8571	57.1429	35	28	31.5
Os02g0115700-02	CHH	1838	32.2581	60.7143	31	28	29.5
Os02g0115700-02	CpG	1843	70.9677	85.1852	31	27	29
Os02g0125500-00	CpG	312	57.8947	100	38	15	26.5
Os02g0125500-00	CpG	319	78.9474	92.8571	38	14	26
Os02g0125500-00	CpG	323	81.0811	100	37	16	26.5
Os02g0125500-00	CHG	339	89.4737	100	38	13	25.5
Os02g0125500-00	CHH	365	67.6471	80	34	10	22
Os02g0125500-00	CpG	375	42.4242	60	33	10	21.5
Os02g0125500-00	CHH	422	66.6667	81.25	21	16	18.5
Os02g0125500-00	CHH	451	73.913	88.8889	23	18	20.5
Os02g0125500-00	CHH	469	12.5	29.4118	16	17	16.5
Os02g0125500-00	CHG	472	53.3333	70.5882	15	17	16
Os02g0125500-00	CHH	475	0	18.75	14	16	15
Os02g0125500-00	CHH	516	0	15.3846	19	13	16
Os02g0125500-00	CpG	543	43.75	53.8462	16	13	14.5
Os02g0125500-00	CpG	550	75	100	16	13	14.5
Os02g0125500-00	CpG	557	81.25	100	16	13	14.5
Os02g0125500-00	CpG	561	85.7143	100	14	13	13.5
Os02g0125500-00	CpG	565	78.5714	100	14	13	13.5
Os02g0125500-00	CHH	587	78.5714	93.75	14	16	15
Os02g0125500-00	CHH	1943	0	12.5	22	24	23
Os02g0135200-01	CpG	465	77.7778	90.4762	27	21	24
Os02g0135200-01	CpG	504	8	93.3333	25	15	20
Os02g0135200-01	CpG	518	0	100	22	19	20.5
Os02g0135200-01	CpG	683	70.5882	83.3333	17	12	14.5
Os02g0135200-01	CHH	698	0	18.1818	13	11	12
Os02g0135200-01	CpG	937	52.6316	63.1579	19	19	19
Os02g0135200-01	CpG	1060	0	88.4615	19	26	22.5
Os02g0135200-01	CpG	1597	75.8065	90.3846	62	52	57
Os02g0135200-01	CpG	1649	70	85.9155	60	71	65.5
Os02g0135200-01	CpG	1788	0	87.4172	118	151	134.5
Os02g0149600-01	CHH	130	0	22.2222	19	18	18.5
Os02g0149600-01	CHH	131	15.7895	27.7778	19	18	18.5
Os02g0149600-01	CHH	170	87.5	100	16	17	16.5
Os02g0149600-01	CHH	418	75	92.8571	12	14	13
Os02g0149600-01	CHH	424	45.4545	92.8571	11	14	12.5
Os02g0149600-01	CHH	425	72.7273	92.8571	11	14	12.5
Os02g0149600-01	CHH	431	36.3636	57.1429	11	14	12.5
Os02g0149600-01	CHH	432	54.5455	66.6667	11	15	13
Os02g0149600-01	CHH	440	0	17.6471	12	17	14.5
Os02g0149600-01	CHH	442	0	11.7647	12	17	14.5
Os02g0149600-01	CHH	696	5.26316	33.3333	19	18	18.5
Os02g0149600-01	CHH	698	4.16667	27.7778	24	18	21
Os02g0149600-01	CpG	751	81.25	98.3333	48	60	54
Os02g0149600-01	CpG	905	0	34.8315	65	89	77
Os02g0149600-01	CHH	1095	0	11.1111	11	18	14.5
Os02g0149600-01	CHH	1223	36.3636	83.3333	11	12	11.5
Os02g0154000-01	CpG	404	9.09091	64.2857	22	28	25
Os02g0154000-01	CpG	417	0	51.8519	20	27	23.5
Os02g0154000-01	CHH	611	53.8462	64.2857	13	14	13.5
Os02g0154000-01	CHH	614	7.69231	42.8571	13	14	13.5
Os02g0154000-01	CHH	618	33.3333	66.6667	12	15	13.5
Os02g0154000-01	CpG	620	75	100	12	15	13.5
Os02g0154000-01	CHG	621	16.6667	40	12	15	13.5
Os02g0154000-01	CHH	622	0	20	12	15	13.5
Os02g0154000-01	CHH	628	25	53.8462	12	13	12.5
Os02g0154000-01	CpG	647	71.4286	95	14	20	17
Os02g0154000-01	CHH	665	64.2857	76.1905	14	21	17.5
Os02g0154000-01	CpG	674	33.3333	80	15	20	17.5
Os02g0154000-01	CHH	703	0	11.5385	18	26	22
Os02g0154000-01	CHH	707	0	12.5	19	24	21.5
Os02g0154000-01	CpG	712	0	58.3333	16	24	20
Os02g0154000-01	CpG	799	9.52381	66.6667	21	27	24
Os02g0154000-01	CpG	845	0	69.4444	22	36	29
Os02g0154000-01	CpG	978	82.3529	93.75	17	16	16.5
Os02g0154000-01	CHH	1077	0	30	17	10	13.5
Os02g0177600-01	CHG	933	9.09091	30	11	10	10.5
Os02g0177600-01	CpG	1240	13.3333	90.9091	15	11	13
Os02g0177600-01	CpG	1282	19.0476	100	21	12	16.5
Os02g0177600-01	CHG	1283	4.7619	16.6667	21	12	16.5
Os02g0177600-01	CpG	1293	20	45.4545	15	11	13
Os02g0177600-01	CHG	1294	0	18.1818	15	11	13
Os02g0177600-01	CpG	1302	29.4118	61.5385	17	13	15
Os02g0177600-01	CHG	1408	53.8462	80	13	10	11.5
Os02g0177600-01	CHG	1567	0	12	10	25	17.5
Os02g0187800-01	CHH	1127	8.33333	19.1176	60	68	64
Os02g0187800-01	CHG	1137	83.0508	97.1014	59	69	64
Os02g0187800-01	CHH	1140	15	25.3968	60	63	61.5
Os02g0187800-01	CHH	1158	31.4815	41.6667	54	48	51
Os02g0187800-01	CHH	1164	22	32.6087	50	46	48
Os02g0187800-01	CHH	1178	35.8974	54.3478	39	46	42.5
Os02g0187800-01	CHG	1354	38.8889	63.3333	36	30	33
Os02g0187800-01	CpG	1371	79.4118	97.0588	34	34	34
Os02g0187800-01	CHH	1374	9.67742	23.5294	31	34	32.5
Os02g0187800-01	CHH	1396	41.3793	55.2632	29	38	33.5
Os02g0187800-01	CHH	1403	48.1481	65.7895	27	38	32.5
Os02g0187800-01	CHH	1406	38.0952	64.1026	21	39	30
Os02g0187800-01	CHH	1412	4.16667	51.2821	24	39	31.5
Os02g0187800-01	CHH	1417	25	35.2941	24	34	29
Os02g0187800-01	CHH	1423	42.8571	56.25	21	32	26.5
Os02g0187800-01	CHH	1444	64.7059	91.6667	17	24	20.5
Os02g0187800-01	CHG	1463	66.6667	77.2727	12	22	17
Os02g0187800-01	CHH	1481	0	11.1111	15	18	16.5
Os02g0187800-01	CHH	1501	43.75	55.5556	16	18	17
Os02g0187800-01	CHH	1503	6.25	27.7778	16	18	17
Os02g0187800-01	CHG	1532	30.7692	45.4545	13	11	12
Os02g0187800-01	CHH	1738	0	14.2857	29	14	21.5
Os02g0206100-02	CHH	1061	6.66667	17.6471	30	17	23.5
Os02g0206100-02	CHH	1091	5.26316	16.6667	19	18	18.5
Os02g0206100-02	CHH	1092	0	16.6667	19	18	18.5
Os02g0206100-02	CHH	1096	0	22.2222	18	18	18
Os02g0206100-02	CHH	1100	0	26.6667	19	15	17
Os02g0206100-02	CHH	1103	42.1053	53.8462	19	13	16
Os02g0206100-02	CHH	1104	0	23.0769	19	13	16
Os02g0206100-02	CHG	1197	88.1356	100	59	14	36.5
Os02g0206100-02	CHG	1203	86.5385	100	52	14	33
Os02g0206100-02	CpG	1659	0	76.9231	20	13	16.5
Os02g0212400-00	CHH	1505	0	16.6667	22	12	17
Os02g0212400-00	CpG	1834	0	50	28	20	24
Os02g0212400-00	CpG	1860	0	68.75	22	16	19
Os02g0252400-01	CpG	102	0	52.9412	10	17	13.5
Os02g0252400-01	CpG	122	0	76.9231	11	13	12
Os02g0252400-01	CpG	1166	0	100	12	22	17
Os02g0252400-01	CpG	1168	8.33333	100	12	21	16.5
Os02g0252400-01	CpG	1173	0	100	11	25	18
Os02g0252400-01	CpG	1183	0	93.3333	13	30	21.5
Os02g0252400-01	CpG	1188	0	100	15	30	22.5
Os02g0252400-01	CHG	1206	0	20.6897	16	29	22.5
Os02g0252400-01	CHG	1217	4.7619	25.9259	21	27	24
Os02g0252400-01	CpG	1226	0	95.4545	22	22	22
Os02g0252400-01	CpG	1230	0	85.7143	16	21	18.5
Os02g0252400-01	CHG	1240	0	21.4286	14	28	21
Os02g0252400-01	CpG	1243	0	100	13	28	20.5
Os02g0252400-01	CpG	1281	0	100	24	26	25
Os02g0252400-01	CpG	1283	0	92.8571	24	28	26
Os02g0252400-01	CpG	1296	0	75	23	28	25.5
Os02g0252400-01	CHG	1314	0	12.5	23	32	27.5
Os02g0252400-01	CpG	1322	4.34783	90.3226	23	31	27
Os02g0252400-01	CpG	1386	0	100	13	22	17.5
Os02g0252400-01	CpG	1393	0	100	13	22	17.5
Os02g0252400-01	CpG	1933	0	80	12	15	13.5
Os02g0252400-01	CpG	1937	0	93.3333	12	15	13.5
Os02g0252400-01	CpG	1941	0	52.9412	12	17	14.5
Os02g0252400-01	CHG	1942	0	11.1111	12	18	15
Os02g0252400-01	CpG	1954	0	80	14	20	17
Os02g0252400-01	CpG	1959	0	85	15	20	17.5
Os02g0252400-01	CpG	1962	0	68.4211	11	19	15
Os02g0252400-01	CpG	1984	0	33.3333	15	15	15
Os02g0252400-01	CpG	1989	0	25	15	16	15.5
Os02g0327500-01	CpG	710	22.5806	60	31	25	28
Os02g0327500-01	CHG	716	27.5862	65.3846	29	26	27.5
Os02g0327500-01	CHH	724	36	58.3333	25	24	24.5
Os02g0327500-01	CHH	733	42.3077	68	26	25	25.5
Os02g0327500-01	CHH	738	50	77.2727	24	22	23
Os02g0327500-01	CHH	739	54.1667	81.8182	24	22	23
Os02g0327500-01	CHH	760	71.4286	81.8182	14	22	18
Os02g0327500-01	CHH	796	88.2353	100	17	17	17
Os02g0327500-01	CHH	809	83.3333	100	12	19	15.5
Os02g0327500-01	CHH	813	50	68.4211	10	19	14.5
Os02g0327500-01	CHH	856	40	100	20	14	17
Os02g0327500-01	CHH	868	41.1765	90.9091	17	11	14
Os02g0327500-01	CHH	871	44.4444	92.3077	18	13	15.5
Os02g0327500-01	CHH	882	34.7826	85.7143	23	14	18.5
Os02g0327500-01	CHH	883	37.5	92.3077	24	13	18.5
Os02g0327500-01	CHH	895	29.6296	84.6154	27	13	20
Os02g0327500-01	CHH	904	13.7931	66.6667	29	15	22
Os02g0327500-01	CHH	917	48.8889	60	45	25	35
Os02g0327500-01	CHH	1118	17.4603	35.1351	63	37	50
Os02g0327500-01	CHG	1182	62.5	85.1852	24	27	25.5
Os02g0327500-01	CHH	1260	27.2727	45.4545	11	11	11
Os02g0327500-01	CHH	1274	27.2727	40	11	10	10.5
Os02g0327500-01	CHH	1275	27.2727	40	11	10	10.5
Os02g0525900-03	CpG	79	0	87.5	86	96	91
Os02g0525900-03	CpG	178	74.6032	88.3721	63	86	74.5
Os02g0525900-03	CpG	297	76.9231	97.4359	39	39	39
Os02g0525900-03	CpG	420	1.78571	68.8525	56	61	58.5
Os02g0525900-03	CpG	522	86.4198	96.9231	81	65	73
Os02g0525900-03	CpG	536	69.0476	83.5821	84	67	75.5
Os02g0525900-03	CpG	548	74.0385	87.1429	104	70	87
Os02g0525900-03	CpG	681	1.73913	23.3645	115	107	111
Os02g0525900-03	CpG	683	0	44.8598	118	107	112.5
Os02g0525900-03	CpG	721	0	27.1186	119	118	118.5
Os02g0525900-03	CpG	730	0	33.6207	121	116	118.5
Os02g0525900-03	CpG	778	0	10.8333	118	120	119
Os02g0525900-03	CpG	781	0	17.7419	120	124	122
Os02g0525900-03	CpG	799	0	41.7476	114	103	108.5
Os02g0525900-03	CpG	803	0	10.1852	110	108	109
Os02g0525900-03	CHH	1769	0	20	18	15	16.5
Os02g0568600-00	CHH	105	0	10.5263	17	19	18
Os02g0568600-00	CpG	721	61.1111	100	18	13	15.5
Os02g0568600-00	CpG	819	72.7273	93.75	11	16	13.5
Os02g0568600-00	CHG	921	3.57143	20	28	10	19
Os02g0568600-00	CpG	962	57.1429	92.3077	28	26	27
Os02g0568600-00	CpG	1011	16.6667	89.1304	42	46	44
Os02g0568600-00	CpG	1221	81.3187	94.2308	91	52	71.5
Os02g0568600-00	CpG	1452	84.4156	95.6044	77	91	84
Os02g0568600-00	CHG	1597	81.8182	97.6744	33	43	38
Os02g0568600-00	CHH	1702	0	12.1212	24	33	28.5
Os02g0568600-00	CpG	1731	81.8182	96.2963	22	27	24.5
Os02g0568600-00	CpG	1737	63.1579	100	19	33	26
Os02g0568600-00	CHG	1744	77.7778	100	18	29	23.5
Os02g0568600-00	CHH	1820	0	17.6471	21	17	19
Os02g0568600-00	CHH	1829	60	83.3333	15	18	16.5
Os02g0568600-00	CHG	1851	80	100	20	16	18
Os02g0568600-00	CHH	1854	0	22.2222	20	18	19
Os02g0568600-00	CpG	1867	68.1818	100	22	19	20.5
Os02g0568600-00	CHH	1903	16.6667	28.5714	12	14	13
Os02g0568600-00	CHH	1919	8.33333	28.5714	12	14	13
Os02g0568600-00	CpG	1924	73.3333	93.3333	15	15	15
Os02g0568600-00	CHG	1942	77.2727	100	22	11	16.5
Os02g0568600-00	CHH	1954	28	40	25	10	17.5
Os02g0568600-00	CHH	1978	26.9231	58.8235	26	17	21.5
Os02g0569400-02	CpG	200	0	13.3333	39	45	42
Os02g0569400-02	CpG	206	0	16.6667	36	42	39
Os02g0569400-02	CpG	212	0	13.5135	34	37	35.5
Os02g0569400-02	CpG	218	0	34.2857	27	35	31
Os02g0569400-02	CpG	905	59.7403	72.7273	77	66	71.5
Os02g0569400-02	CpG	913	15.942	96.6667	69	60	64.5
Os02g0569400-02	CpG	950	7.89474	80	38	40	39
Os02g0569400-02	CHH	1513	10	25	20	28	24
Os02g0569400-02	CHH	1521	6.25	36	16	25	20.5
Os02g0569400-02	CHH	1552	14.2857	32	28	25	26.5
Os02g0569400-02	CHG	1787	61.9048	83.3333	21	30	25.5
Os02g0569400-02	CHH	1926	7.69231	19.0476	26	21	23.5
Os02g0569400-02	CHG	1970	31.25	42.1053	16	19	17.5
Os02g0569400-02	CHG	1976	66.6667	89.4737	18	19	18.5
Os02g0569400-02	CHG	1998	0	11.1111	17	18	17.5
Os02g0569900-01	CHH	137	85.1852	96.4286	27	28	27.5
Os02g0569900-01	CHH	217	44	64.2857	25	28	26.5
Os02g0569900-01	CHH	221	33.3333	48.2759	24	29	26.5
Os02g0569900-01	CpG	440	80	92.3077	15	13	14
Os02g0569900-01	CpG	444	73.3333	85.7143	15	14	14.5
Os02g0569900-01	CHH	448	14.2857	30.7692	14	13	13.5
Os02g0569900-01	CpG	594	80	100	10	17	13.5
Os02g0569900-01	CHG	595	30	64.7059	10	17	13.5
Os02g0569900-01	CHG	615	63.6364	78.9474	11	19	15
Os02g0569900-01	CHH	617	0	19.0476	13	21	17
Os02g0569900-01	CpG	620	69.2308	95.2381	13	21	17
Os02g0569900-01	CpG	682	68.1818	82.3529	22	17	19.5
Os02g0569900-01	CpG	692	35	83.3333	20	18	19
Os02g0569900-01	CpG	695	45	90	20	20	20
Os02g0569900-01	CHG	696	0	22.7273	20	22	21
Os02g0569900-01	CpG	711	68.1818	85	22	20	21
Os02g0569900-01	CHH	733	45	61.9048	20	21	20.5
Os02g0569900-01	CpG	747	65	100	20	19	19.5
Os02g0569900-01	CpG	763	76.4706	95.2381	17	21	19
Os02g0569900-01	CpG	767	72.2222	100	18	26	22
Os02g0569900-01	CHG	775	22.2222	76	18	25	21.5
Os02g0569900-01	CpG	789	38.8889	82.6087	18	23	20.5
Os02g0569900-01	CHG	790	0	30.4348	17	23	20
Os02g0569900-01	CHG	801	25	78.9474	20	19	19.5
Os02g0569900-01	CpG	808	35.2941	84	17	25	21
Os02g0569900-01	CHG	809	5.88235	40	17	25	21
Os02g0569900-01	CpG	820	68.4211	86.3636	19	22	20.5
Os02g0569900-01	CHG	821	21.0526	40.9091	19	22	20.5
Os02g0569900-01	CpG	827	73.6842	90.4762	19	21	20
Os02g0569900-01	CHG	828	11.1111	23.8095	18	21	19.5
Os02g0569900-01	CpG	841	63.1579	90.4762	19	21	20
Os02g0569900-01	CHG	854	4.54545	16.6667	22	18	20
Os02g0569900-01	CpG	859	60	100	20	18	19
Os02g0569900-01	CpG	865	57.8947	84.6154	19	13	16
Os02g0569900-01	CpG	874	40	100	20	13	16.5
Os02g0569900-01	CpG	887	66.6667	100	21	14	17.5
Os02g0569900-01	CHG	888	9.52381	28.5714	21	14	17.5
Os02g0569900-01	CHG	897	47.3684	92.8571	19	14	16.5
Os02g0569900-01	CpG	1116	70	85.7143	10	14	12
Os02g0569900-01	CHH	1137	14.2857	33.3333	14	12	13
Os02g0569900-01	CHH	1138	20	33.3333	15	12	13.5
Os02g0569900-01	CpG	1142	50	80	16	10	13
Os02g0569900-01	CpG	1148	68.75	90.9091	16	11	13.5
Os02g0569900-01	CpG	1165	62.5	81.8182	16	11	13.5
Os02g0569900-01	CpG	1187	53.3333	84.6154	15	13	14
Os02g0569900-01	CHH	1205	0	12.5	13	16	14.5
Os02g0569900-01	CpG	1209	0	56.25	14	16	15
Os02g0569900-01	CpG	1219	61.5385	75	13	16	14.5
Os02g0569900-01	CHH	1233	0	13.6364	14	22	18
Os02g0569900-01	CHH	1244	0	14.2857	12	21	16.5
Os02g0569900-01	CHH	1251	0	13.6364	14	22	18
Os02g0569900-01	CHH	1253	0	12.5	16	24	20
Os02g0569900-01	CHG	1270	3.7037	22.2222	27	27	27
Os02g0569900-01	CpG	1275	0	23.0769	27	26	26.5
Os02g0569900-01	CHH	1874	3.44828	13.6364	29	22	25.5
Os02g0569900-01	CHH	1894	0	11.1111	29	27	28
Os02g0569900-01	CpG	1921	76.3158	89.7436	38	39	38.5
Os02g0571900-01	CpG	258	85.7143	96.4286	35	28	31.5
Os02g0571900-01	CHG	305	0	11.1111	36	45	40.5
Os02g0571900-01	CpG	309	73.6842	91.1111	38	45	41.5
Os02g0571900-01	CpG	353	76.1905	97.3684	42	38	40
Os02g0571900-01	CHG	359	54.3478	81.0811	46	37	41.5
Os02g0571900-01	CHG	367	64.4444	75.6098	45	41	43
Os02g0571900-01	CpG	420	87.8788	100	33	35	34
Os02g0571900-01	CpG	543	82.3529	100	17	23	20
Os02g0571900-01	CHH	578	12.5	26.3158	16	19	17.5
Os02g0571900-01	CHG	587	0	17.3913	17	23	20
Os02g0571900-01	CHH	589	0	13.0435	17	23	20
Os02g0571900-01	CHG	665	15.3846	38.8889	13	18	15.5
Os02g0571900-01	CHG	668	55.5556	100	18	18	18
Os02g0571900-01	CHG	686	25	50	16	12	14
Os02g0571900-01	CHG	702	5.88235	18.1818	17	11	14
Os02g0571900-01	CpG	776	85.7143	100	14	13	13.5
Os02g0571900-01	CHG	800	0	46.1538	13	13	13
Os02g0571900-01	CHH	822	7.69231	18.1818	13	11	12
Os02g0571900-01	CpG	1172	40	83.3333	10	18	14
Os02g0571900-01	CHG	1175	0	11.1111	10	18	14
Os02g0571900-01	CHH	1209	0	15.3846	19	26	22.5
Os02g0571900-01	CHG	1267	0	82.7586	42	29	35.5
Os02g0571900-01	CHG	1291	0	70.9677	42	31	36.5
Os02g0571900-01	CHG	1310	4.7619	91.4286	42	35	38.5
Os02g0571900-01	CHH	1328	0	12.5	37	32	34.5
Os02g0571900-01	CHH	1334	0	29.0323	40	31	35.5
Os02g0571900-01	CHG	1351	0	81.4815	30	27	28.5
Os02g0571900-01	CHG	1356	0	76.9231	36	26	31
Os02g0571900-01	CpG	1365	0	85.7143	36	28	32
Os02g0571900-01	CHG	1377	0	69.2308	32	26	29
Os02g0571900-01	CpG	1383	0	96.2963	34	27	30.5
Os02g0571900-01	CHG	1386	0	58.3333	33	24	28.5
Os02g0571900-01	CHG	1392	3.0303	79.1667	33	24	28.5
Os02g0571900-01	CpG	1405	0	78.9474	35	19	27
Os02g0571900-01	CHG	1426	0	11.1111	38	18	28
Os02g0571900-01	CpG	1428	0	100	36	18	27
Os02g0571900-01	CHG	1465	0	28.5714	24	14	19
Os02g0571900-01	CHH	1474	0	21.4286	22	14	18
Os02g0571900-01	CHH	1588	0	25	11	12	11.5
Os02g0571900-01	CHG	1599	0	66.6667	12	15	13.5
Os02g0571900-01	CHH	1600	0	13.3333	12	15	13.5
Os02g0571900-01	CHG	1607	0	81.25	12	16	14
Os02g0571900-01	CpG	1610	0	94.1176	13	17	15
Os02g0571900-01	CHH	1614	0	17.6471	13	17	15
Os02g0571900-01	CpG	1617	0	100	13	17	15
Os02g0571900-01	CHH	1622	0	11.7647	14	17	15.5
Os02g0571900-01	CHH	1630	0	13.3333	13	15	14
Os02g0571900-01	CpG	1633	0	88.2353	13	17	15
Os02g0571900-01	CHG	1634	0	52.9412	13	17	15
Os02g0571900-01	CHH	1706	0	17.2414	11	29	20
Os02g0571900-01	CpG	1712	0	80	17	30	23.5
Os02g0571900-01	CHG	1723	0	61.9048	22	42	32
Os02g0571900-01	CHH	1730	0	16.2162	22	37	29.5
Os02g0571900-01	CHH	1735	0	24.3902	23	41	32
Os02g0571900-01	CHH	1740	0	23.2558	25	43	34
Os02g0571900-01	CHH	1742	0	11.6279	25	43	34
Os02g0571900-01	CHH	1743	0	31.1111	25	45	35
Os02g0571900-01	CHH	1744	0	13.3333	25	45	35
Os02g0571900-01	CHH	1752	0	16.6667	27	48	37.5
Os02g0571900-01	CHH	1755	0	24	28	50	39
Os02g0571900-01	CHG	1768	0	55.3571	30	56	43
Os02g0571900-01	CHG	1800	0	39.6825	27	63	45
Os02g0571900-01	CHG	1810	0	47.2222	23	72	47.5
Os02g0571900-01	CHG	1867	28.5714	71.9298	28	57	42.5
Os02g0571900-01	CpG	1892	20.8333	88.4058	24	69	46.5
Os02g0571900-01	CpG	1894	34.6154	91.4286	26	70	48
Os02g0571900-01	CpG	1899	14.8148	78.7879	27	66	46.5
Os02g0571900-01	CpG	1922	29.4118	92.8571	34	70	52
Os02g0571900-01	CHG	1923	21.2121	42.8571	33	70	51.5
Os02g0571900-01	CpG	1950	43.75	88.5714	32	70	51
Os02g0571900-01	CHG	1951	18.75	37.1429	32	70	51
Os02g0571900-01	CpG	1963	42.8571	91.0448	35	67	51
Os02g0571900-01	CpG	1976	59.375	93.75	32	64	48
Os02g0571900-01	CpG	1991	70	93.1818	30	44	37
Os02g0582600-02	CHH	689	0	11.3636	39	44	41.5
Os02g0582600-02	CHH	733	6.45161	16.6667	31	36	33.5
Os02g0582600-02	CpG	837	14.2857	67.5	42	40	41
Os02g0582600-02	CHG	856	17.0732	31.4286	41	35	38
Os02g0582600-02	CpG	862	78.9474	100	38	37	37.5
Os02g0582600-02	CHG	901	78.2609	100	23	24	23.5
Os02g0582600-02	CHG	1474	0	16.6667	22	24	23
Os02g0582600-02	CHH	1483	0	13.6364	20	22	21
Os02g0582600-02	CHH	1587	0	18.75	21	16	18.5
Os02g0582600-02	CpG	1647	0	90	11	10	10.5
Os02g0582600-02	CHG	1648	0	18.1818	11	11	11
Os02g0582600-02	CHH	1669	50	71.4286	16	14	15
Os02g0582600-02	CHH	1670	50	69.2308	16	13	14.5
Os02g0582600-02	CHH	1677	50	71.4286	14	14	14
Os02g0582600-02	CHH	1683	58.8235	71.4286	17	14	15.5
Os02g0582600-02	CHH	1689	41.1765	57.1429	17	14	15.5
Os02g0582600-02	CHH	1718	45	62.5	20	16	18
Os02g0582600-02	CHH	1725	45	56.25	20	16	18
Os02g0582600-02	CHH	1743	52.6316	66.6667	19	15	17
Os02g0582600-02	CHH	1772	58.3333	72.7273	12	11	11.5
Os02g0582600-02	CHH	1825	31.25	66.6667	16	12	14
Os02g0582600-02	CHH	1829	35.2941	81.8182	17	11	14
Os02g0582600-02	CHH	1837	40	54.5455	20	11	15.5
Os02g0582600-02	CHH	1848	15.7895	46.6667	19	15	17
Os02g0582600-02	CHH	1851	21.0526	42.8571	19	14	16.5
Os02g0582600-02	CHH	1852	15.7895	35.7143	19	14	16.5
Os02g0582600-02	CHH	1856	14.2857	35.7143	21	14	17.5
Os02g0582600-02	CHH	1874	23.8095	64.2857	21	14	17.5
Os02g0582600-02	CHG	1886	19.0476	30	21	10	15.5
Os02g0582600-02	CHH	1891	19.0476	40	21	10	15.5
Os02g0582600-02	CHH	1899	19.0476	50	21	16	18.5
Os02g0582600-02	CHH	1912	0	22.7273	12	22	17
Os02g0582600-02	CHH	1954	0	21.6216	18	37	27.5
Os02g0582600-02	CHH	1955	11.1111	32.4324	18	37	27.5
Os02g0582600-02	CHG	1980	57.1429	73.6842	21	38	29.5
Os02g0738200-01	CHH	1257	0	26.6667	10	15	12.5
Os02g0738200-01	CpG	1264	78.5714	94.4444	14	18	16
Os02g0738200-01	CpG	1274	80	95.8333	15	24	19.5
Os02g0738200-01	CHG	1307	6.45161	16.6667	31	24	27.5
Os02g0738200-01	CpG	1352	0	75	27	24	25.5
Os02g0738200-01	CHG	1382	5	18.1818	20	22	21
Os02g0738200-01	CHG	1414	0	14.2857	20	28	24
Os02g0755900-01	CHH	553	11.7647	25.7143	68	70	69
Os02g0755900-01	CpG	559	50	64.2857	56	70	63
Os02g0755900-01	CHH	564	72.4138	83.3333	58	72	65
Os02g0755900-01	CHG	703	83.9286	94.4444	56	72	64
Os02g0755900-01	CHH	708	66.6667	80	51	75	63
Os02g0755900-01	CHH	818	22.5806	52.0833	31	48	39.5
Os02g0755900-01	CHH	919	0	10.5263	27	19	23
Os02g0755900-01	CHH	1019	0	13.8889	31	36	33.5
Os02g0755900-01	CpG	1621	39.7436	55.2632	78	76	77
Os02g0755900-01	CHG	1634	18.75	45.679	80	81	80.5
Os02g0755900-01	CpG	1645	60.7143	71.7949	84	78	81
Os02g0755900-01	CpG	1668	85.5072	97.0149	69	67	68
Os02g0755900-01	CpG	1671	50	68.1159	66	69	67.5
Os02g0755900-01	CpG	1726	44.9438	86.8421	89	76	82.5
Os02g0755900-01	CHG	1772	13.5135	26.3736	111	91	101
Os02g0755900-01	CpG	1787	18.1818	54.6512	99	86	92.5
Os02g0755900-01	CpG	1790	18.5567	41.1765	97	85	91
Os02g0755900-01	CHG	1797	9.375	25.6098	96	82	89
Os02g0755900-01	CpG	1799	20.8333	56.7901	96	81	88.5
Os02g0755900-01	CpG	1836	7.69231	37.7358	65	53	59
Os02g0755900-01	CpG	1854	1.88679	33.3333	53	39	46
Os02g0755900-01	CHG	1855	3.77358	25.641	53	39	46
Os02g0755900-01	CpG	1897	0	48.1481	43	27	35
Os02g0755900-01	CpG	1914	0	38.4615	40	26	33
Os02g0755900-01	CpG	1920	0	48	40	25	32.5
Os02g0755900-01	CHH	1938	0	11.5385	44	26	35
Os02g0755900-01	CpG	1942	0	26.9231	42	26	34
Os02g0755900-01	CpG	1957	0	41.6667	35	24	29.5
Os02g0755900-01	CHG	1963	0	27.2727	34	22	28
Os02g0755900-01	CHG	1967	0	15	35	20	27.5
Os02g0755900-01	CHH	1995	0	14.2857	28	21	24.5
Os02g0765900-00	CpG	5	0	91.3043	82	23	52.5
Os02g0765900-00	CHG	6	0	13.0435	82	23	52.5
Os02g0765900-00	CHG	17	0	23.8095	74	21	47.5
Os02g0765900-00	CpG	21	0	85.7143	72	21	46.5
Os02g0765900-00	CHG	22	0	28.5714	72	21	46.5
Os02g0765900-00	CpG	48	0	95.8333	57	24	40.5
Os02g0765900-00	CpG	57	0	95.8333	54	24	39
Os02g0765900-00	CHG	60	0	37.5	56	24	40
Os02g0765900-00	CpG	69	0	100	61	24	42.5
Os02g0765900-00	CpG	71	1.69492	100	59	24	41.5
Os02g0765900-00	CHG	72	0	16.6667	61	24	42.5
Os02g0765900-00	CHG	78	0	70	63	20	41.5
Os02g0765900-00	CpG	81	1.28205	100	78	21	49.5
Os02g0765900-00	CpG	86	0	100	75	21	48
Os02g0765900-00	CpG	89	0	100	77	19	48
Os02g0765900-00	CpG	94	0	100	74	19	46.5
Os02g0765900-00	CHG	95	0	10.5263	74	19	46.5
Os02g0765900-00	CpG	100	0	100	71	18	44.5
Os02g0765900-00	CpG	104	0	83.3333	70	18	44
Os02g0765900-00	CpG	106	0	83.3333	71	18	44.5
Os02g0765900-00	CpG	110	0	84.2105	75	19	47
Os02g0765900-00	CHG	111	0	42.1053	74	19	46.5
Os02g0765900-00	CpG	116	0	89.4737	74	19	46.5
Os02g0765900-00	CHH	119	0	16.6667	73	18	45.5
Os02g0765900-00	CpG	125	0	88.8889	70	18	44
Os02g0765900-00	CpG	128	0	88.8889	69	18	43.5
Os02g0765900-00	CpG	130	0	100	69	16	42.5
Os02g0765900-00	CHG	131	0	12.5	69	16	42.5
Os02g0765900-00	CpG	136	0	78.9474	68	19	43.5
Os02g0765900-00	CHG	137	0	22.2222	68	18	43
Os02g0765900-00	CpG	143	0	84.2105	65	19	42
Os02g0765900-00	CHG	147	3.1746	61.1111	63	18	40.5
Os02g0765900-00	CpG	151	0	94.4444	64	18	41
Os02g0765900-00	CHG	152	0	11.7647	64	17	40.5
Os02g0765900-00	CpG	156	0	76.4706	57	17	37
Os02g0765900-00	CHH	160	0	17.6471	50	17	33.5
Os02g0765900-00	CpG	162	0	88.2353	47	17	32
Os02g0765900-00	CHG	163	0	17.6471	47	17	32
Os02g0765900-00	CpG	166	0	87.5	42	16	29
Os02g0765900-00	CpG	169	4.87805	93.3333	41	15	28
Os02g0765900-00	CpG	177	0	75	38	16	27
Os02g0765900-00	CpG	180	0	100	23	14	18.5
Os02g0765900-00	CpG	183	0	92.3077	21	13	17
Os02g0765900-00	CHG	184	0	38.4615	21	13	17
Os02g0765900-00	CHG	191	0	14.2857	18	14	16
Os02g0765900-00	CpG	196	0	93.75	17	16	16.5
Os02g0765900-00	CpG	206	0	80	11	15	13
Os02g0765900-00	CHG	463	0	68.4211	11	19	15
Os02g0765900-00	CpG	468	0	94.7368	13	19	16
Os02g0765900-00	CHG	469	0	26.3158	13	19	16
Os02g0765900-00	CpG	481	0	88.2353	17	17	17
Os02g0765900-00	CHG	482	0	11.7647	17	17	17
Os02g0765900-00	CHH	1352	0	18.1818	11	11	11
Os02g0768000-01	CpG	365	84.8485	96.9697	33	33	33
Os02g0768000-01	CHH	454	35.1351	45.1613	37	31	34
Os02g0768000-01	CHH	474	38.7097	64.1026	31	39	35
Os02g0768000-01	CHH	475	58.3333	71.4286	36	42	39
Os02g0768000-01	CHH	485	34.2857	47.619	35	42	38.5
Os02g0768000-01	CpG	1274	0	66.9118	124	136	130
Os02g0768000-01	CpG	1430	7.40741	98.3333	54	60	57
Os02g0768000-01	CpG	1628	0	23.5294	20	17	18.5
Os03g0103200-01	CpG	650	3.44828	51.8519	58	54	56
Os03g0103200-01	CpG	653	0	67.2727	58	55	56.5
Os03g0103200-01	CpG	655	1.72414	83.6364	58	55	56.5
Os03g0103200-01	CpG	657	6.89655	73.2143	58	56	57
Os03g0103200-01	CpG	672	3.63636	77.7778	55	54	54.5
Os03g0103200-01	CHG	689	1.88679	12.5	53	56	54.5
Os03g0103200-01	CHH	700	1.78571	16.0714	56	56	56
Os03g0103200-01	CHH	705	3.38983	22.4138	59	58	58.5
Os03g0103200-01	CHH	706	1.66667	18.9655	60	58	59
Os03g0103200-01	CHH	713	5.45455	17.5439	55	57	56
Os03g0103200-01	CHH	719	1.88679	14.0351	53	57	55
Os03g0103200-01	CpG	752	67.4419	82.6087	43	46	44.5
Os03g0103300-01	CHH	653	8.33333	20	12	10	11
Os03g0103300-01	CpG	669	0	20	12	10	11
Os03g0103300-01	CpG	699	0	25	10	12	11
Os03g0103300-01	CHH	709	0	18.1818	15	11	13
Os03g0103300-01	CpG	917	18.75	100	16	12	14
Os03g0103300-01	CpG	930	18.75	91.6667	16	12	14
Os03g0103300-01	CHH	1001	69.5652	83.3333	23	24	23.5
Os03g0103300-01	CHG	1031	80.9524	96.9697	21	33	27
Os03g0103300-01	CHH	1081	43.2432	55.3846	37	65	51
Os03g0103300-01	CHG	1087	41.6667	58.7302	36	63	49.5
Os03g0103300-01	CpG	1097	69.5652	96.9231	46	65	55.5
Os03g0103300-01	CpG	1101	64.5833	89.3939	48	66	57
Os03g0103300-01	CpG	1105	28.3019	87.8788	53	66	59.5
Os03g0103300-01	CHG	1111	32.0755	67.7419	53	62	57.5
Os03g0103300-01	CHG	1121	12.7273	34.9206	55	63	59
Os03g0103300-01	CHG	1127	20.7547	58.3333	53	60	56.5
Os03g0103300-01	CHG	1131	11.1111	46.6667	54	60	57
Os03g0103300-01	CHG	1137	1.92308	45.283	52	53	52.5
Os03g0103300-01	CpG	1148	2.27273	84.7826	44	46	45
Os03g0103300-01	CHG	1168	25	37.8378	52	37	44.5
Os03g0103300-01	CHG	1171	22.449	63.1579	49	38	43.5
Os03g0103300-01	CHG	1198	60.9756	82.9787	41	47	44
Os03g0103300-01	CHG	1201	78.5714	93.75	42	48	45
Os03g0103300-01	CHG	1204	74.4186	87.234	43	47	45
Os03g0103300-01	CHH	1397	68.2927	81.6667	41	60	50.5
Os03g0103300-01	CHH	1401	59.0909	83.871	44	62	53
Os03g0103300-01	CHH	1719	0	16.6667	21	12	16.5
Os03g0122300-02	CHH	162	0	16.6667	26	30	28
Os03g0122300-02	CHH	197	0	13.7931	12	29	20.5
Os03g0122300-02	CHG	203	36.3636	85.7143	11	28	19.5
Os03g0122300-02	CHH	208	36.3636	86.2069	11	29	20
Os03g0122300-02	CHH	211	80	91.3043	10	23	16.5
Os03g0122300-02	CHH	213	66.6667	82.6087	12	23	17.5
Os03g0122300-02	CHH	1053	0	25	12	12	12
Os03g0122300-02	CpG	1056	83.3333	100	12	13	12.5
Os03g0122300-02	CHH	1142	30.5556	42.8571	36	21	28.5
Os03g0122300-02	CHH	1257	21.8182	32.6531	55	49	52
Os03g0122300-02	CHH	1258	10.9091	28	55	50	52.5
Os03g0122300-02	CpG	1347	0	12.8205	61	39	50
Os03g0122300-02	CpG	1352	0	50	61	40	50.5
Os03g0122300-02	CpG	1355	0	25	56	44	50
Os03g0122300-02	CHG	1379	11.5385	62.963	52	54	53
Os03g0122300-02	CpG	1392	72.549	93.4426	51	61	56
Os03g0122300-02	CHG	1410	71.1111	81.5385	45	65	55
Os03g0122300-02	CHH	1441	43.5897	54.2373	39	59	49
Os03g0122300-02	CHH	1517	52.9412	70.3704	34	27	30.5
Os03g0122300-02	CHG	1749	0	16.6667	15	12	13.5
Os03g0122300-02	CHG	1878	0	12.5	23	16	19.5
Os03g0122300-02	CHH	1891	0	21.4286	27	14	20.5
Os03g0122300-02	CHH	1951	21.0526	50	19	10	14.5
Os03g0122300-02	CHH	1976	57.8947	81.8182	19	22	20.5
Os03g0168300-01	CpG	469	0	33.3333	15	24	19.5
Os03g0168300-01	CpG	1087	35.2941	81.9672	51	61	56
Os03g0168300-01	CHH	1092	2.22222	27.2727	45	55	50
Os03g0168300-01	CpG	1097	17.3913	67.2727	46	55	50.5
Os03g0168300-01	CHH	1106	7.14286	48.2759	42	58	50
Os03g0168300-01	CHH	1109	0	36.2069	43	58	50.5
Os03g0168300-01	CHH	1110	26.1905	46.5517	42	58	50
Os03g0168300-01	CHH	1112	10.2564	39.2857	39	56	47.5
Os03g0168300-01	CHH	1113	15.3846	49.1228	39	57	48
Os03g0168300-01	CHH	1114	7.5	20.6897	40	58	49
Os03g0168300-01	CHH	1119	17.5	28.5714	40	56	48
Os03g0168300-01	CHG	1123	17.0732	64	41	50	45.5
Os03g0168300-01	CHH	1129	16.2162	31.1111	37	45	41
Os03g0168300-01	CHH	1136	3.0303	25.5814	33	43	38
Os03g0168300-01	CpG	1146	29.7297	94.8718	37	39	38
Os03g0168300-01	CHG	1147	8.10811	28.2051	37	39	38
Os03g0168300-01	CHH	1213	0	18.1818	25	22	23.5
Os03g0168300-01	CHH	1216	0	13.0435	22	23	22.5
Os03g0168300-01	CHH	1219	0	14.2857	22	21	21.5
Os03g0168300-01	CHH	1224	0	20	24	20	22
Os03g0168300-01	CHG	1235	0	27.2727	22	22	22
Os03g0168300-01	CHH	1265	0	10.5263	20	19	19.5
Os03g0195100-01	CHH	845	16.6667	36.3636	12	11	11.5
Os03g0195100-01	CpG	869	30.7692	87.5	13	16	14.5
Os03g0195100-01	CHH	1392	0	13.6364	32	22	27
Os03g0195100-01	CHH	1488	3.84615	26.087	26	23	24.5
Os03g0195100-01	CHH	1502	13.0435	25.9259	23	27	25
Os03g0195100-01	CpG	1517	80	92.3077	25	26	25.5
Os03g0195100-01	CHH	1593	0	13.3333	35	30	32.5
Os03g0197175-00	CHH	185	69.4915	79.661	59	59	59
Os03g0197175-00	CHH	202	46.2963	88.2353	54	51	52.5
Os03g0197175-00	CHH	213	63.2653	93.75	49	48	48.5
Os03g0197175-00	CHH	216	73.3333	95.4545	45	44	44.5
Os03g0197175-00	CHH	219	83.3333	100	42	44	43
Os03g0197175-00	CHH	244	82.7586	100	29	21	25
Os03g0197175-00	CpG	376	66.6667	100	15	16	15.5
Os03g0197175-00	CHH	383	89.4737	100	19	16	17.5
Os03g0197200-01	CpG	731	0	23.0769	38	26	32
Os03g0197200-01	CHG	1200	58.8235	88.8889	17	18	17.5
Os03g0197200-01	CpG	1216	73.3333	93.75	15	16	15.5
Os03g0197200-01	CHH	1247	0	16.6667	15	24	19.5
Os03g0197200-01	CpG	1264	75	91.6667	16	24	20
Os03g0197200-01	CpG	1276	72.2222	96.1538	18	26	22
Os03g0197200-01	CpG	1297	54.1667	71.4286	24	28	26
Os03g0197200-01	CpG	1370	38.0952	91.4286	42	35	38.5
Os03g0197200-01	CHG	1390	7.5	20	40	35	37.5
Os03g0197200-01	CpG	1396	55	77.1429	40	35	37.5
Os03g0197200-01	CpG	1451	55.1724	93.5484	29	31	30
Os03g0197200-01	CHG	1469	18.9189	35.7143	37	42	39.5
Os03g0197200-01	CHG	1526	2.43902	41.6667	41	48	44.5
Os03g0197200-01	CHG	1532	0	12.766	38	47	42.5
Os03g0197200-01	CpG	1641	76.1905	95.4545	21	22	21.5
Os03g0197200-01	CpG	1647	80	100	20	27	23.5
Os03g0197200-01	CpG	1663	84.6154	96.9697	26	33	29.5
Os03g0197200-01	CHG	1689	4.16667	27.5862	24	29	26.5
Os03g0197200-01	CpG	1709	75.8621	93.75	29	32	30.5
Os03g0197200-01	CpG	1764	64.2857	92	28	25	26.5
Os03g0197200-01	CHH	1818	32.1429	46.1538	28	26	27
Os03g0197200-01	CHH	1826	0	10.7143	33	28	30.5
Os03g0197200-01	CHH	1836	6.06061	16.6667	33	24	28.5
Os03g0197200-01	CHG	1858	41.6667	75	36	28	32
Os03g0197200-01	CHG	1868	46.875	80.7692	32	26	29
Os03g0197200-01	CpG	1877	70.5882	84.6154	34	26	30
Os03g0197200-01	CpG	1892	64.7059	100	34	28	31
Os03g0197200-01	CHG	1895	41.1765	59.2593	34	27	30.5
Os03g0197200-01	CpG	1907	65.625	95.6522	32	23	27.5
Os03g0197200-01	CHG	1912	47.0588	78.2609	34	23	28.5
Os03g0197200-01	CpG	1946	76	100	25	19	22
Os03g0197200-01	CpG	1963	40	100	20	18	19
Os03g0197200-01	CpG	1972	50	100	16	20	18
Os03g0197200-01	CpG	1975	38.4615	95	13	20	16.5
Os03g0197200-01	CpG	1985	50	100	10	17	13.5
Os03g0197200-01	CHH	1999	0	16.6667	10	18	14
Os03g0225900-02	CHH	316	0	11.7647	10	17	13.5
Os03g0225900-02	CHG	405	0	76.9231	16	13	14.5
Os03g0225900-02	CHG	417	33.3333	57.1429	18	14	16
Os03g0225900-02	CHH	425	66.6667	84.2105	18	19	18.5
Os03g0225900-02	CHH	454	88	100	25	32	28.5
Os03g0225900-02	CHG	474	70	94.7368	20	38	29
Os03g0225900-02	CHH	481	74.0741	94.7368	27	38	32.5
Os03g0225900-02	CpG	501	85.2941	100	34	41	37.5
Os03g0225900-02	CHH	524	80.5556	91.3043	36	46	41
Os03g0225900-02	CHH	582	83.6735	98.5915	49	71	60
Os03g0225900-02	CHG	600	40.8163	61.5385	49	78	63.5
Os03g0225900-02	CHH	602	68.0851	81.8182	47	77	62
Os03g0225900-02	CHH	820	0	12	19	25	22
Os03g0225900-02	CHH	1342	2.94118	13.8889	34	36	35
Os03g0225900-02	CpG	1370	54.5455	70.8333	22	24	23
Os03g0225900-02	CHH	1382	0	11.7647	18	17	17.5
Os03g0225900-02	CHH	1474	0	23.0769	11	13	12
Os03g0225900-02	CHH	1475	0	15.3846	11	13	12
Os03g0225900-02	CHH	1479	0	23.0769	11	13	12
Os03g0225900-02	CHH	1486	9.09091	20	11	15	13
Os03g0225900-02	CHH	1489	0	20	11	15	13
Os03g0225900-02	CHH	1496	9.09091	36.3636	11	11	11
Os03g0255100-01	CHH	168	0	20	10	15	12.5
Os03g0255100-01	CHH	214	0	12.5	37	32	34.5
Os03g0255100-01	CpG	579	21.5686	39.3939	51	66	58.5
Os03g0255100-01	CHH	593	80	96.7213	50	61	55.5
Os03g0255100-01	CHG	596	67.3913	82.2581	46	62	54
Os03g0255100-01	CHH	670	16.6667	28.5714	36	28	32
Os03g0255100-01	CHH	709	76.3158	86.3636	38	22	30
Os03g0255100-01	CHH	715	60	91.6667	40	24	32
Os03g0255100-01	CpG	768	89.4737	100	19	24	21.5
Os03g0255100-01	CHH	775	73.6842	100	19	22	20.5
Os03g0255100-01	CHH	797	52.1739	96.1538	23	26	24.5
Os03g0255100-01	CHG	802	4.34783	42.8571	23	28	25.5
Os03g0255100-01	CHH	804	47.8261	96	23	25	24
Os03g0255100-01	CHH	805	34.7826	84	23	25	24
Os03g0255100-01	CHH	806	34.7826	76.9231	23	26	24.5
Os03g0255100-01	CHH	811	12	48.1481	25	27	26
Os03g0255100-01	CHG	843	0	15.3846	39	26	32.5
Os03g0255100-01	CHG	935	76.6667	96.1538	30	26	28
Os03g0255100-01	CHH	1097	87.5	100	16	15	15.5
Os03g0255100-01	CpG	1103	61.5385	87.5	13	16	14.5
Os03g0255100-01	CHH	1112	75	100	12	17	14.5
Os03g0255100-01	CHH	1113	66.6667	100	12	17	14.5
Os03g0255100-01	CpG	1135	0	29.4118	11	17	14
Os03g0255100-01	CHG	1136	0	17.6471	11	17	14
Os03g0255100-01	CHH	1138	9.09091	23.5294	11	17	14
Os03g0255100-01	CHH	1139	9.09091	23.5294	11	17	14
Os03g0255100-01	CHH	1140	0	41.1765	11	17	14
Os03g0255100-01	CHG	1333	0	16.6667	12	12	12
Os03g0255100-01	CHH	1416	0	12.5	18	16	17
Os03g0255100-01	CpG	1520	0	12.5	31	24	27.5
Os03g0255100-01	CHG	1594	0	11.5385	29	26	27.5
Os03g0255100-01	CHH	1871	0	10.5263	24	19	21.5
Os03g0291500-01	CpG	133	0	15.3846	10	13	11.5
Os03g0291500-01	CHH	431	80	96.1538	40	52	46
Os03g0291500-01	CHH	514	67.8571	78.2609	28	46	37
Os03g0291500-01	CHH	517	55.5556	71.1111	27	45	36
Os03g0291500-01	CHH	541	59.0909	79.0698	22	43	32.5
Os03g0291500-01	CHH	574	66.6667	91.4286	18	35	26.5
Os03g0291500-01	CHH	584	51.8519	89.1892	27	37	32
Os03g0291500-01	CHH	593	42.8571	69.0476	28	42	35
Os03g0291500-01	CHH	647	15.3846	30.9524	26	42	34
Os03g0291500-01	CHH	670	25	57.1429	16	35	25.5
Os03g0291500-01	CHH	685	28.5714	46.4286	14	28	21
Os03g0291500-01	CHH	704	9.09091	39.1304	11	23	17
Os03g0291500-01	CHH	712	7.69231	43.4783	13	23	18
Os03g0291500-01	CpG	760	86.3636	100	22	16	19
Os03g0291500-01	CHH	813	45.8333	55.8824	24	34	29
Os03g0291500-01	CHH	817	54.1667	73.5294	24	34	29
Os03g0291500-01	CHH	840	14.2857	52.7778	14	36	25
Os03g0291500-01	CHH	852	18.1818	74.1935	11	31	21
Os03g0291500-01	CHH	855	27.2727	60	11	30	20.5
Os03g0291500-01	CHH	856	36.3636	48.3871	11	31	21
Os03g0291500-01	CHH	867	18.1818	48	11	25	18
Os03g0291500-01	CHH	878	75	86.9565	12	23	17.5
Os03g0291500-01	CHH	879	75	86.9565	12	23	17.5
Os03g0291500-01	CHG	901	54.5455	96.6667	11	30	20.5
Os03g0291500-01	CHH	928	66.6667	92.3077	15	39	27
Os03g0291500-01	CHH	931	66.6667	84.6154	15	39	27
Os03g0291500-01	CHH	932	73.3333	87.1795	15	39	27
Os03g0291500-01	CHH	935	68.75	92.3077	16	39	27.5
Os03g0291500-01	CHH	938	20	61.5385	15	39	27
Os03g0291500-01	CHH	1003	19.0476	31.5789	21	19	20
Os03g0291500-01	CHH	1016	14.2857	35.2941	21	17	19
Os03g0291500-01	CHH	1022	15.7895	50	19	14	16.5
Os03g0291500-01	CHH	1031	20	50	15	16	15.5
Os03g0291500-01	CHG	1037	26.6667	53.3333	15	15	15
Os03g0291500-01	CHH	1038	26.6667	53.3333	15	15	15
Os03g0291500-01	CHH	1056	0	15	15	20	17.5
Os03g0291500-01	CHH	1061	0	10.5263	14	19	16.5
Os03g0291500-01	CHH	1073	0	13.6364	18	22	20
Os03g0291500-01	CHG	1659	7.14286	50	14	10	12
Os03g0291500-01	CHH	1710	7.69231	20	13	10	11.5
Os03g0291500-01	CHG	1760	50	92.3077	14	13	13.5
Os03g0291500-01	CpG	1780	75	100	20	10	15
Os03g0319000-01	CpG	1501	0	36.8421	33	38	35.5
Os03g0319000-01	CHH	1511	0	11.1111	36	45	40.5
Os03g0319000-01	CHH	1519	0	12.5	40	48	44
Os03g0319000-01	CHG	1529	15.625	43.6364	32	55	43.5
Os03g0319000-01	CHH	1530	12.5	23.7288	32	59	45.5
Os03g0319000-01	CpG	1536	34.375	75.8621	32	58	45
Os03g0319000-01	CHG	1537	6.25	33.9286	32	56	44
Os03g0319000-01	CHH	1539	8.33333	36.8421	36	57	46.5
Os03g0319000-01	CHH	1542	26.3158	53.4483	38	58	48
Os03g0319000-01	CHH	1555	13.1579	28.5714	38	63	50.5
Os03g0319000-01	CHH	1561	16.2162	44.4444	37	63	50
Os03g0319000-01	CHH	1626	9.52381	20.9302	21	43	32
Os03g0319000-01	CHH	1641	12.5	27.5	16	40	28
Os03g0319000-01	CpG	1702	14.2857	36.5854	21	41	31
Os03g0319000-01	CpG	1706	0	15	21	40	30.5
Os03g0319050-00	CHG	961	0	10.5263	29	19	24
Os03g0319050-00	CpG	1053	74.0741	94.1176	27	17	22
Os03g0319050-00	CHH	1082	2.77778	16.6667	36	18	27
Os03g0319050-00	CpG	1193	58.3333	68.4211	12	19	15.5
Os03g0319050-00	CHH	1195	25	58.8235	12	17	14.5
Os03g0319050-00	CHH	1836	0	12.2449	29	49	39
Os03g0319050-00	CHH	1837	0	12.2449	28	49	38.5
Os03g0319050-00	CHH	1842	3.22581	21.5686	31	51	41
Os03g0319050-00	CHH	1849	0	12	30	50	40
Os03g0319050-00	CpG	1857	50	69.3878	32	49	40.5
Os03g0319050-00	CHH	1923	18.1818	30	11	20	15.5
Os03g0319050-00	CHH	1926	27.2727	42.1053	11	19	15
Os03g0319050-00	CHH	1929	9.09091	52.6316	11	19	15
Os03g0407900-01	CHH	1453	0	13.3333	39	15	27
Os03g0407900-01	CpG	1714	0	69.2308	13	13	13
Os03g0407900-01	CHG	1727	0	30.7692	18	13	15.5
Os03g0407900-01	CpG	1734	33.3333	73.3333	21	15	18
Os03g0407900-01	CHH	1737	0	21.4286	21	14	17.5
Os03g0407900-01	CHH	1738	0	28.5714	21	14	17.5
Os03g0407900-01	CpG	1743	47.619	93.75	21	16	18.5
Os03g0407900-01	CpG	1746	23.8095	94.1176	21	17	19
Os03g0407900-01	CHH	1771	5	30	20	20	20
Os03g0407900-01	CpG	1810	70.9677	89.2857	31	28	29.5
Os03g0407900-01	CpG	1812	70	100	30	28	29
Os03g0407900-01	CpG	1818	65.3846	76.4706	26	34	30
Os03g0407900-01	CHH	1822	3.125	27.2727	32	33	32.5
Os03g0407900-01	CpG	1825	62.069	91.8919	29	37	33
Os03g0415200-01	CpG	896	0	15.3846	95	52	73.5
Os03g0415200-01	CpG	899	2.10526	34.6154	95	52	73.5
Os03g0415200-01	CpG	965	70.1031	91.8033	97	61	79
Os03g0415200-01	CpG	970	71	86.6667	100	60	80
Os03g0415200-01	CHH	1024	45.9184	70.3125	98	64	81
Os03g0415200-01	CHH	1025	44.4444	55.5556	99	63	81
Os03g0415200-01	CHH	1039	45	65	100	60	80
Os03g0415200-01	CpG	1230	88.8889	100	45	29	37
Os03g0415200-01	CHH	1257	2.08333	13.0435	48	23	35.5
Os03g0415200-01	CHH	1451	7.69231	45.4545	13	11	12
Os03g0415200-01	CHH	1499	41.1765	60	17	10	13.5
Os03g0415200-01	CHH	1500	5.88235	50	17	10	13.5
Os03g0415200-01	CpG	1503	76.4706	90	17	10	13.5
Os03g0415200-01	CHH	1651	28.5714	43.75	14	16	15
Os03g0415200-01	CHG	1713	73.6842	93.3333	19	15	17
Os03g0415200-01	CHH	1725	9.09091	20	22	15	18.5
Os03g0415200-01	CHH	1729	27.2727	46.6667	22	15	18.5
Os03g0415200-01	CHG	1744	14.2857	27.2727	21	11	16
Os03g0415200-01	CpG	1773	80.9524	100	21	17	19
Os03g0415200-01	CHG	1778	28.5714	82.3529	21	17	19
Os03g0415200-01	CHH	1795	0	13.3333	18	15	16.5
Os03g0415200-01	CHH	1821	50	75	14	12	13
Os03g0415200-01	CHG	1833	53.3333	92.8571	15	14	14.5
Os03g0415200-01	CHG	1851	78.5714	91.6667	14	12	13
Os03g0594100-01	CHH	350	0	14.2857	17	14	15.5
Os03g0594100-01	CHH	743	0	10.8108	24	37	30.5
Os03g0594100-01	CpG	747	81.8182	97.3684	22	38	30
Os03g0594100-01	CpG	804	89.4737	100	57	40	48.5
Os03g0594100-01	CHG	825	63.3333	75.7576	60	33	46.5
Os03g0594100-01	CHH	1141	0	21.0526	36	19	27.5
Os03g0594100-01	CpG	1191	53.8462	83.3333	26	24	25
Os03g0594100-01	CpG	1197	64.2857	77.7778	28	27	27.5
Os03g0594100-01	CpG	1211	48	95.6522	25	23	24
Os03g0594100-01	CHH	1422	11.4286	26.9231	35	26	30.5
Os03g0594100-01	CHG	1484	12.5	28.9474	32	38	35
Os03g0594100-01	CHH	1550	0	15.625	27	32	29.5
Os03g0594100-01	CHG	1623	60.9756	79.1667	41	24	32.5
Os03g0594100-01	CHG	1695	18.75	34.6154	32	26	29
Os03g0594100-01	CHG	1701	40	69.2308	30	26	28
Os03g0594100-01	CpG	1775	88.2353	100	34	22	28
Os03g0594100-01	CHG	1779	73.5294	85	34	20	27
Os03g0626500-00	CpG	74	0	32.9787	59	94	76.5
Os03g0626500-00	CpG	194	0	47.9452	81	73	77
Os03g0626500-00	CHH	502	0	11.7647	16	17	16.5
Os03g0626500-00	CHH	503	0	11.7647	16	17	16.5
Os03g0626500-00	CHH	527	0	11.1111	14	18	16
Os03g0626500-00	CHH	528	0	11.1111	14	18	16
Os03g0626500-00	CHH	529	0	15.7895	14	19	16.5
Os03g0626500-00	CHH	530	0	10.5263	14	19	16.5
Os03g0626500-00	CHG	535	0	11.1111	15	18	16.5
Os03g0626500-00	CHH	571	0	16.6667	17	12	14.5
Os03g0626500-00	CHH	701	9.30233	21.0526	43	38	40.5
Os03g0626500-00	CHH	706	18.75	43.5897	48	39	43.5
Os03g0626500-00	CpG	728	65.1163	97.1429	43	35	39
Os03g0626500-00	CHH	804	81.8182	94	33	50	41.5
Os03g0626500-00	CHH	846	20.4082	31.8182	49	66	57.5
Os03g0626500-00	CHH	865	20	46.6667	50	60	55
Os03g0626500-00	CpG	1370	6.89655	26.3889	58	72	65
Os03g0661600-01	CpG	446	4.7619	18.75	42	32	37
Os03g0661600-01	CHG	1246	10	54.5455	10	11	10.5
Os03g0661600-01	CHG	1333	42.8571	81.25	14	16	15
Os03g0661600-01	CHG	1358	66.6667	100	15	15	15
Os03g0718000-01	CHH	186	25.5814	66.6667	43	42	42.5
Os03g0718000-01	CHH	196	41.6667	86.8421	36	38	37
Os03g0718000-01	CHH	199	63.8889	81.5789	36	38	37
Os03g0718000-01	CpG	211	65.7895	81.0811	38	37	37.5
Os03g0718000-01	CHH	215	85.2941	100	34	38	36
Os03g0718000-01	CHH	219	85.2941	97.2222	34	36	35
Os03g0718000-01	CHH	230	87.8788	100	33	35	34
Os03g0718000-01	CHG	274	77.7778	90	27	20	23.5
Os03g0718000-01	CHH	275	33.3333	47.3684	27	19	23
Os03g0718000-01	CHH	327	33.3333	61.1111	27	18	22.5
Os03g0718000-01	CHH	328	62.963	77.7778	27	18	22.5
Os03g0718000-01	CHH	329	42.3077	66.6667	26	18	22
Os03g0718000-01	CHG	335	68.1818	93.75	22	16	19
Os03g0718000-01	CHH	346	27.2727	62.5	22	16	19
Os03g0718000-01	CpG	387	86.9565	100	23	14	18.5
Os03g0718000-01	CHH	489	11.1111	33.3333	36	27	31.5
Os03g0718000-01	CHH	504	2.94118	16	34	25	29.5
Os03g0718000-01	CpG	508	16.129	30.7692	31	26	28.5
Os03g0718000-01	CpG	553	33.3333	78.5714	18	28	23
Os03g0718000-01	CHH	574	17.6471	36.6667	17	30	23.5
Os03g0718000-01	CHH	578	11.7647	28.125	17	32	24.5
Os03g0802600-01	CpG	1102	39.1304	80.6452	23	31	27
Os03g0802600-01	CHG	1103	43.4783	61.7647	23	34	28.5
Os03g0802600-01	CHH	1105	20	61.7647	25	34	29.5
Os03g0802600-01	CHH	1106	52.1739	82.3529	23	34	28.5
Os03g0802600-01	CpG	1151	0	86.6667	27	30	28.5
Os03g0802600-01	CpG	1154	3.44828	64.2857	29	28	28.5
Os03g0802600-01	CHG	1223	0	22.7273	26	22	24
Os03g0802600-01	CpG	1229	0	28.5714	24	21	22.5
Os03g0802600-01	CpG	1273	0	40	14	10	12
Os03g0802600-01	CHG	1989	0	40	10	10	10
Os03g0802600-01	CHH	1995	9.09091	76.9231	11	13	12
Os04g0127600-00	CHH	673	2.08333	54.5455	48	44	46
Os04g0127600-00	CpG	886	1.88679	13.1579	53	38	45.5
Os04g0127600-00	CHH	1193	0	27.2727	16	11	13.5
Os04g0127600-00	CHH	1268	0	23.6842	39	38	38.5
Os04g0127600-00	CHH	1738	0	40	56	55	55.5
Os04g0178300-02	CHH	252	84.6154	100	26	14	20
Os04g0178300-02	CHH	261	30.7692	73.3333	26	15	20.5
Os04g0178300-02	CpG	267	80.7692	100	26	15	20.5
Os04g0178300-02	CHH	275	40.7407	88.2353	27	17	22
Os04g0178300-02	CpG	287	57.1429	73.6842	21	19	20
Os04g0178300-02	CHH	291	0	10.5263	24	19	21.5
Os04g0178300-03	CpG	1463	43.75	100	16	10	13
Os04g0178300-03	CpG	1476	50	66.6667	16	12	14
Os04g0178300-03	CHG	1488	25	56.25	16	16	16
Os04g0178300-03	CHH	1501	11.7647	35.2941	17	17	17
Os04g0178300-03	CHH	1502	17.6471	47.0588	17	17	17
Os04g0178300-03	CpG	1516	76.4706	88.8889	17	18	17.5
Os04g0178300-03	CHG	1517	11.7647	38.8889	17	18	17.5
Os04g0178300-03	CpG	1530	64.2857	94.1176	14	17	15.5
Os04g0178300-03	CHG	1531	0	37.5	14	16	15
Os04g0178300-03	CHH	1544	0	37.5	14	16	15
Os04g0178300-03	CHH	1549	30	41.1765	10	17	13.5
Os04g0178300-03	CHG	1589	8.33333	43.75	12	16	14
Os04g0178300-03	CpG	1601	26.3158	56.5217	19	23	21
Os04g0178300-03	CpG	1648	0	29.4118	18	17	17.5
Os04g0180400-01	CHG	402	26.087	36.7647	92	68	80
Os04g0180400-01	CpG	417	58.6538	70.1493	104	67	85.5
Os04g0180400-01	CHH	425	27.8351	50.8772	97	57	77
Os04g0180400-01	CHH	426	21.2766	32.2034	94	59	76.5
Os04g0180400-01	CHH	430	37.3626	58.6207	91	58	74.5
Os04g0180400-01	CHH	431	42.8571	61.4035	91	57	74
Os04g0180400-01	CHH	433	16.129	33.8983	93	59	76
Os04g0180400-01	CHH	447	26.5957	65.1515	94	66	80
Os04g0180400-01	CpG	454	75	85.5072	92	69	80.5
Os04g0180400-01	CHG	455	19.7802	43.2836	91	67	79
Os04g0180400-01	CHG	458	19.3182	37.8788	88	66	77
Os04g0180400-01	CHH	462	36.4706	48.5294	85	68	76.5
Os04g0180400-01	CHH	486	29.4118	40	85	70	77.5
Os04g0180400-01	CpG	489	76.6667	86.7647	90	68	79
Os04g0180400-01	CHH	492	39.5349	61.7647	86	68	77
Os04g0180400-01	CHH	531	11.2903	23.0769	62	65	63.5
Os04g0180400-01	CHH	534	8.62069	18.8406	58	69	63.5
Os04g0180400-01	CHH	536	3.44828	18.3099	58	71	64.5
Os04g0180400-01	CHH	553	0	12.1212	69	66	67.5
Os04g0180400-01	CHH	558	0	11.5942	65	69	67
Os04g0180400-01	CpG	974	0	13.6364	40	44	42
Os04g0180400-01	CHG	1152	2.5	12.9032	40	31	35.5
Os04g0180400-01	CpG	1197	8.57143	31.0345	35	29	32
Os04g0180400-01	CHH	1249	28.5714	82.6087	21	23	22
Os04g0180400-01	CHH	1252	15	52.381	20	21	20.5
Os04g0180400-01	CHH	1254	20	66.6667	20	18	19
Os04g0180400-01	CHH	1267	25	43.75	16	16	16
Os04g0180400-01	CHH	1278	15.7895	27.7778	19	18	18.5
Os04g0180400-01	CpG	1280	88.8889	100	18	18	18
Os04g0180400-01	CHH	1302	17.6471	38.8889	17	18	17.5
Os04g0180400-01	CHH	1309	6.25	38.8889	16	18	17
Os04g0180400-01	CpG	1367	64.7059	88.2353	17	17	17
Os04g0180400-01	CHG	1385	31.25	50	16	10	13
Os04g0180400-01	CpG	1709	82.3529	100	17	10	13.5
Os04g0180400-01	CHG	1839	54.1667	76	24	25	24.5
Os04g0180400-01	CpG	1962	81.5789	96.6667	38	30	34
Os04g0180400-01	CpG	1996	86.3636	100	22	26	24
Os04g0227500-01	CpG	577	0	10.101	73	99	86
Os04g0227500-01	CpG	603	34.7826	58.3333	69	84	76.5
Os04g0227500-01	CpG	610	47.6923	77.3333	65	75	70
Os04g0227500-01	CpG	755	80.4878	97.1014	41	69	55
Os04g0227500-01	CHG	923	28.5714	52.1739	14	23	18.5
Os04g0227500-01	CHH	945	0	11.7647	15	17	16
Os04g0227500-01	CHG	963	0	20	17	10	13.5
Os04g0227500-01	CHG	992	54.5455	85.7143	11	14	12.5
Os04g0227500-01	CHH	1040	15.3846	31.5789	13	19	16
Os04g0227500-01	CHG	1213	0	18.1818	15	11	13
Os04g0227500-01	CHH	1314	20	40	10	10	10
Os04g0227500-01	CHH	1480	0	18.1818	10	11	10.5
Os04g0227500-01	CpG	1642	0	70	10	10	10
Os04g0288500-01	CHH	548	45	61.5385	20	13	16.5
Os04g0288500-01	CpG	792	0	14.2857	16	14	15
Os04g0288500-01	CpG	825	0	21.0526	16	19	17.5
Os04g0288500-01	CHG	845	12.5	31.5789	16	19	17.5
Os04g0288500-01	CHH	906	53.8462	70	13	20	16.5
Os04g0288500-01	CHH	976	52	62.5	25	24	24.5
Os04g0288500-01	CpG	1013	80.9524	96.5517	21	29	25
Os04g0288500-01	CpG	1024	72.2222	83.871	18	31	24.5
Os04g0288500-01	CpG	1028	63.6364	80.6452	22	31	26.5
Os04g0288500-01	CpG	1030	36.8421	83.871	19	31	25
Os04g0288500-01	CpG	1041	25	65.7143	24	35	29.5
Os04g0288500-01	CHH	1045	41.6667	55.5556	24	36	30
Os04g0288500-01	CHG	1066	7.40741	23.0769	27	39	33
Os04g0288500-01	CpG	1069	22.2222	50	27	38	32.5
Os04g0288500-01	CpG	1151	18.75	59.375	16	32	24
Os04g0288500-01	CpG	1205	70.8333	93.9394	24	33	28.5
Os04g0288500-01	CHG	1313	0	41.6667	14	12	13
Os04g0339400-01	CHH	1139	0	16.6667	12	12	12
Os04g0339400-01	CHG	1355	15.3846	35.7143	13	14	13.5
Os04g0339400-01	CHG	1358	0	12.5	13	16	14.5
Os04g0339400-01	CHG	1482	87.5	100	16	19	17.5
Os04g0339400-01	CHG	1488	25	73.6842	16	19	17.5
Os04g0339400-01	CHG	1491	62.5	91.3043	16	23	19.5
Os04g0339400-01	CHG	1494	42.8571	83.3333	14	18	16
Os04g0339400-01	CHG	1547	12.5	45	16	20	18
Os04g0339400-01	CHH	1548	0	10.5263	16	19	17.5
Os04g0339400-01	CHH	1550	43.75	84.2105	16	19	17.5
Os04g0339400-01	CHH	1552	0	10.5263	16	19	17.5
Os04g0339400-01	CHG	1559	11.7647	38.8889	17	18	17.5
Os04g0339400-01	CHG	1565	20	42.1053	15	19	17
Os04g0339400-01	CHH	1569	26.6667	42.1053	15	19	17
Os04g0339400-01	CHH	1573	0	25	15	20	17.5
Os04g0339400-01	CHH	1577	0	10.5263	14	19	16.5
Os04g0339400-01	CHG	1592	21.4286	37.5	14	16	15
Os04g0339400-01	CHG	1601	14.2857	31.25	14	16	15
Os04g0339400-01	CHG	1604	0	18.75	12	16	14
Os04g0339400-01	CHG	1612	7.69231	40	13	15	14
Os04g0339400-01	CHG	1625	7.69231	28.5714	13	14	13.5
Os04g0339400-01	CpG	1633	46.1538	100	13	13	13
Os04g0339400-01	CHG	1634	0	23.0769	13	13	13
Os04g0339400-01	CpG	1637	81.8182	100	11	11	11
Os04g0339400-01	CHH	1681	0	16.6667	12	12	12
Os04g0339400-01	CHH	1687	8.33333	23.0769	12	13	12.5
Os04g0339400-01	CpG	1695	0	75	11	12	11.5
Os04g0339400-01	CHH	1732	8.33333	20	12	15	13.5
Os04g0340100-00	CHH	127	0	15.7895	26	19	22.5
Os04g0340100-00	CpG	323	4	17.6471	25	34	29.5
Os04g0340100-00	CHG	341	8.69565	37.8378	23	37	30
Os04g0340100-00	CpG	413	88.8889	100	27	39	33
Os04g0340100-00	CHG	507	57.1429	75	14	20	17
Os04g0340100-00	CpG	587	80	100	20	26	23
Os04g0340100-00	CHG	588	30	40.7407	20	27	23.5
Os04g0340100-00	CHG	610	13.0435	40.9091	23	22	22.5
Os04g0340100-00	CHG	622	29.6296	72	27	25	26
Os04g0340100-00	CHG	654	66.6667	93.3333	24	15	19.5
Os04g0340100-00	CHG	785	29.1667	50	24	26	25
Os04g0340100-00	CHG	798	11.1111	22.5806	18	31	24.5
Os04g0340100-00	CHG	805	58.8235	93.5484	17	31	24
Os04g0340100-00	CHG	818	23.5294	39.4737	17	38	27.5
Os04g0340100-00	CHG	1027	42.5926	69.2308	54	78	66
Os04g0340100-00	CHG	1308	58.5714	69.4444	70	36	53
Os04g0340100-00	CHG	1351	60	76.5957	85	47	66
Os04g0340100-00	CHG	1361	81.1111	93.75	90	48	69
Os04g0340100-00	CpG	1482	85.5422	98.4848	83	66	74.5
Os04g0340100-00	CpG	1542	76.6667	92.9577	60	71	65.5
Os04g0340100-00	CpG	1613	86.4865	100	37	45	41
Os04g0340100-00	CHG	1694	46.875	61.8182	64	55	59.5
Os04g0340100-00	CpG	1730	52.9412	74	51	50	50.5
Os04g0340100-00	CHG	1754	46.1538	66.6667	26	33	29.5
Os04g0340100-00	CpG	1815	89.6552	100	58	61	59.5
Os04g0340100-00	CHH	1990	7.54717	20.8333	53	48	50.5
Os04g0370900-02	CHH	463	4.54545	19.2308	22	26	24
Os04g0370900-02	CpG	505	62.1622	78.0488	37	41	39
Os04g0370900-02	CpG	584	40.5405	60.6061	37	33	35
Os04g0370900-02	CHH	602	0	22.8571	30	35	32.5
Os04g0370900-02	CpG	605	60	88.5714	30	35	32.5
Os04g0370900-02	CHG	606	0	18.1818	26	33	29.5
Os04g0370900-02	CHH	691	6.81818	21.3115	44	61	52.5
Os04g0370900-02	CHH	698	4.44444	25.4545	45	55	50
Os04g0370900-02	CpG	884	63.6364	100	11	28	19.5
Os04g0370900-02	CHG	898	23.0769	69.2308	13	26	19.5
Os04g0370900-02	CHG	903	16.6667	39.1304	12	23	17.5
Os04g0370900-02	CHH	964	0	10.5263	13	19	16
Os04g0370900-02	CpG	967	7.69231	68.4211	13	19	16
Os04g0370900-02	CHG	1316	10.8108	24	37	25	31
Os04g0370900-02	CHG	1334	10.8108	68.75	37	32	34.5
Os04g0370900-02	CpG	1356	83.3333	96.9697	42	33	37.5
Os04g0370900-02	CpG	1436	73.6842	100	57	39	48
Os04g0370900-02	CpG	1477	69.3548	86.9565	62	46	54
Os04g0370900-02	CHH	1481	1.69492	17.0213	59	47	53
Os04g0370900-02	CHH	1484	0	11.3636	59	44	51.5
Os04g0370900-02	CpG	1506	50	82.2222	48	45	46.5
Os04g0370900-02	CHG	1511	4.34783	20.4545	46	44	45
Os04g0370900-02	CHG	1523	0	17.3913	47	46	46.5
Os04g0370900-02	CpG	1534	4.44444	93.3333	45	45	45
Os04g0371000-00	CpG	354	26.3158	83.3333	19	18	18.5
Os04g0371000-00	CHH	357	21.7391	44.4444	23	18	20.5
Os04g0371000-00	CHG	556	20.7547	42.5	53	40	46.5
Os04g0371000-00	CpG	604	71.1111	95.2381	45	42	43.5
Os04g0371000-00	CHG	654	73.3333	88.8889	45	36	40.5
Os04g0371000-00	CpG	679	78.0488	89.7436	41	39	40
Os04g0371000-00	CpG	721	75.6757	92.3077	37	39	38
Os04g0371000-00	CpG	769	43.2432	91.8367	37	49	43
Os04g0371000-00	CpG	783	61.1111	82	36	50	43
Os04g0371000-00	CpG	809	82.7586	95.8333	29	48	38.5
Os04g0371000-00	CHH	814	19.0476	38.2979	21	47	34
Os04g0371000-00	CHH	816	23.8095	39.5833	21	48	34.5
Os04g0371000-00	CHG	827	33.3333	55.5556	15	45	30
Os04g0371000-00	CHH	828	20	34.0909	15	44	29.5
Os04g0371000-00	CpG	880	73.3333	90.3226	15	31	23
Os04g0371000-00	CHG	988	66.6667	77.2727	12	22	17
Os04g0371000-00	CpG	998	72.7273	100	11	19	15
Os04g0371000-00	CpG	1002	81.8182	100	11	16	13.5
Os04g0371000-00	CHG	1009	0	13.3333	11	15	13
Os04g0371000-00	CHG	1015	0	13.3333	10	15	12.5
Os04g0371000-00	CHH	1019	0	21.4286	10	14	12
Os04g0371000-00	CpG	1605	89.7436	100	39	37	38
Os04g0371000-00	CpG	1624	89.7436	100	39	42	40.5
Os04g0371000-00	CpG	1632	86.6667	97.6744	45	43	44
Os04g0371000-00	CHG	1633	21.7391	37.2093	46	43	44.5
Os04g0371000-00	CpG	1644	86.3636	98.1818	44	55	49.5
Os04g0371000-00	CHG	1653	80	94.9153	50	59	54.5
Os04g0371000-00	CHG	1718	50	77.4648	72	71	71.5
Os04g0371000-00	CHG	1769	45.3333	80.5556	75	72	73.5
Os04g0371000-00	CHG	1772	30.2632	56.9231	76	65	70.5
Os04g0390100-01	CHH	1180	0	15.3846	10	13	11.5
Os04g0390100-01	CpG	1188	45.4545	57.1429	11	14	12.5
Os04g0390100-01	CHH	1261	47.0588	63.6364	17	11	14
Os04g0390100-01	CHH	1280	47.3684	80	19	10	14.5
Os04g0390100-01	CpG	1301	88.8889	100	18	15	16.5
Os04g0390100-01	CHH	1337	45	72.2222	20	18	19
Os04g0390100-01	CHH	1345	66.6667	93.75	21	16	18.5
Os04g0390100-01	CHH	1348	33.3333	81.25	21	16	18.5
Os04g0390100-01	CHH	1364	66.6667	76.9231	15	13	14
Os04g0390100-01	CHG	1374	28.5714	46.6667	14	15	14.5
Os04g0390100-01	CHH	1383	23.0769	46.1538	13	13	13
Os04g0390100-01	CHH	1384	7.69231	53.8462	13	13	13
Os04g0390100-01	CHH	1410	9.09091	33.3333	11	12	11.5
Os04g0390100-01	CHH	1415	45.4545	66.6667	11	12	11.5
Os04g0390100-01	CHH	1416	18.1818	58.3333	11	12	11.5
Os04g0390100-01	CHH	1429	25	71.4286	12	14	13
Os04g0390100-01	CHH	1441	50	73.3333	10	15	12.5
Os04g0390100-01	CHH	1443	40	60	10	15	12.5
Os04g0390100-01	CHG	1507	63.6364	100	11	16	13.5
Os04g0390100-01	CHH	1508	36.3636	60	11	15	13
Os04g0390100-01	CHH	1572	0	20	10	10	10
Os04g0429600-00	CHG	629	63.6364	89.6552	33	29	31
Os04g0429600-00	CHG	664	72.3404	86.1111	47	36	41.5
Os04g0429600-00	CpG	684	60.5263	88.0952	38	42	40
Os04g0429600-00	CHH	760	0	13.6364	24	22	23
Os04g0429600-00	CHH	1201	10.7143	25	28	12	20
Os04g0429600-00	CHH	1281	0	18.1818	12	11	11.5
Os04g0429600-00	CHH	1352	0	16.6667	17	12	14.5
Os04g0429600-00	CpG	1356	82.3529	100	17	11	14
Os04g0429600-00	CpG	1368	57.1429	100	14	12	13
Os04g0429600-00	CpG	1374	83.3333	100	12	12	12
Os04g0429600-00	CHH	1414	0	15.3846	11	13	12
Os04g0429600-00	CHG	1452	50	75	10	12	11
Os04g0429600-00	CHH	1459	18.1818	41.6667	11	12	11.5
Os04g0449500-01	CHG	1253	0	13.3333	21	15	18
Os04g0449500-01	CHH	1453	0	15.3846	10	13	11.5
Os04g0449500-01	CpG	1505	25	100	16	22	19
Os04g0449500-01	CHH	1578	0	26.6667	28	30	29
Os04g0449500-01	CHH	1597	9.52381	33.3333	21	21	21
Os04g0449500-01	CHH	1608	10	26.3158	20	19	19.5
Os04g0449500-01	CHH	1632	0	21.0526	11	19	15
Os04g0449500-01	CHH	1636	0	35.2941	14	17	15.5
Os04g0449500-01	CHH	1639	0	40	15	15	15
Os04g0449500-01	CHH	1657	11.1111	47.0588	18	17	17.5
Os04g0449500-01	CHH	1686	0	25	23	24	23.5
Os04g0449500-01	CHH	1688	0	16.6667	23	24	23.5
Os04g0449500-01	CHH	1700	0	15.3846	23	26	24.5
Os04g0449500-01	CpG	1711	10	53.8462	30	26	28
Os04g0449500-01	CHH	1719	10	20.8333	30	24	27
Os04g0449500-01	CHH	1755	10.5263	37.5	19	16	17.5
Os04g0449500-01	CHH	1964	18.1818	30	11	10	10.5
Os04g0449500-01	CHG	1967	54.5455	80	11	10	10.5
Os04g0449500-01	CHH	1974	63.6364	90	11	10	10.5
Os04g0556400-01	CpG	280	30.6122	79.6296	49	54	51.5
Os04g0556400-01	CHH	282	33.3333	57.4074	45	54	49.5
Os04g0556400-01	CHH	284	54.5455	80	44	50	47
Os04g0556400-01	CHH	288	69.0476	79.1667	42	48	45
Os04g0556400-01	CHH	410	45.4545	80	11	15	13
Os04g0556400-01	CHH	1281	28.5714	50	14	10	12
Os04g0556400-01	CHH	1304	0	64.2857	14	14	14
Os04g0556400-01	CHH	1315	0	41.1765	16	17	16.5
Os04g0556400-01	CHH	1321	10.5263	72.2222	19	18	18.5
Os04g0556400-01	CHH	1323	22.2222	33.3333	18	18	18
Os04g0556400-01	CHH	1326	23.5294	61.1111	17	18	17.5
Os04g0556400-01	CHH	1333	27.7778	83.3333	18	18	18
Os04g0556400-01	CHH	1335	27.7778	47.3684	18	19	18.5
Os04g0556400-01	CHH	1353	22.2222	38.8889	18	18	18
Os04g0556400-01	CHH	1386	35	50	20	20	20
Os04g0556400-01	CHH	1398	29.4118	41.1765	17	17	17
Os04g0556400-01	CHH	1404	42.8571	66.6667	21	15	18
Os04g0556400-01	CHH	1408	30	62.5	20	16	18
Os04g0556400-01	CHH	1417	41.1765	53.3333	17	15	16
Os04g0556400-01	CHH	1423	33.3333	64.7059	18	17	17.5
Os04g0556400-01	CHH	1435	43.75	58.8235	16	17	16.5
Os04g0556400-01	CHH	1436	43.75	64.7059	16	17	16.5
Os04g0556400-01	CHH	1437	25	41.1765	16	17	16.5
Os04g0556400-01	CHH	1451	25	66.6667	16	15	15.5
Os04g0556400-01	CHH	1461	29.4118	47.619	17	21	19
Os04g0556400-01	CHH	1473	42.1053	73.913	19	23	21
Os04g0556400-01	CHH	1476	47.0588	63.6364	17	22	19.5
Os04g0556400-01	CHH	1479	17.6471	59.0909	17	22	19.5
Os04g0556400-01	CHH	1486	16.6667	29.4118	18	17	17.5
Os04g0556400-01	CHH	2000	0	21.4286	17	14	15.5
Os04g0578000-01	CHH	519	8.33333	23.8095	24	21	22.5
Os04g0578000-01	CHH	683	86.3636	97.2222	22	36	29
Os04g0578000-01	CHG	726	76.3158	88.6364	38	44	41
Os04g0578000-01	CHH	779	45.7143	58.8235	35	34	34.5
Os04g0578000-01	CHH	822	10.8108	26.6667	37	45	41
Os04g0578000-01	CHH	1890	40.3846	54.3478	52	46	49
Os04g0578000-01	CHH	1953	67.4419	81.8182	43	33	38
Os04g0578000-01	CHG	1956	66.6667	79.4118	42	34	38
Os04g0578000-01	CHH	1957	65.1163	85.2941	43	34	38.5
Os04g0578000-01	CHH	1964	63.6364	77.1429	44	35	39.5
Os04g0578000-01	CpG	1968	80.9524	97.1429	42	35	38.5
Os04g0578000-01	CHH	1974	12.8205	51.2821	39	39	39
Os04g0578000-01	CHG	1980	2.5	25	40	40	40
Os04g0578000-01	CpG	1989	0	47.3684	40	38	39
Os04g0587300-01	CHH	102	0	10.5263	10	19	14.5
Os04g0587300-01	CpG	632	0	47.619	12	21	16.5
Os04g0587300-01	CpG	707	8	70.8333	25	24	24.5
Os04g0587300-01	CHG	708	0	16.6667	25	24	24.5
Os04g0587300-01	CpG	711	16	79.1667	25	24	24.5
Os04g0587300-01	CHH	845	0	12.5	20	24	22
Os04g0587300-01	CHG	866	5.26316	33.3333	19	24	21.5
Os04g0587300-01	CpG	879	70.5882	95.2381	17	21	19
Os04g0587300-01	CHH	1337	0	13.3333	17	15	16
Os04g0644700-00	CpG	762	6.25	75	16	16	16
Os04g0644700-00	CHG	822	83.3333	95	18	20	19
Os04g0644700-00	CHH	835	0	14.2857	18	14	16
Os04g0644700-00	CHH	839	11.1111	38.4615	18	13	15.5
Os04g0644700-00	CHH	842	5.26316	18.1818	19	11	15
Os04g0644700-00	CHG	863	60	90	20	10	15
Os04g0644700-00	CHG	879	64.2857	92.3077	28	13	20.5
Os04g0644700-00	CHH	896	8	22.2222	25	18	21.5
Os04g0644700-00	CHH	981	7.40741	23.5294	27	17	22
Os04g0644700-00	CHH	1026	0	16.6667	17	12	14.5
Os04g0644700-00	CHH	1034	0	15.3846	14	13	13.5
Os04g0644700-00	CHG	1045	68.75	90.9091	16	11	13.5
Os04g0644700-00	CHH	1128	7.5	24.1379	40	29	34.5
Os04g0644700-00	CpG	1144	82.5	100	40	38	39
Os04g0644700-00	CHG	1145	42.5	64.1026	40	39	39.5
Os04g0644700-00	CHG	1189	83.7838	100	37	35	36
Os04g0644700-00	CpG	1481	86.2069	100	29	34	31.5
Os04g0644700-00	CHH	1555	0	23.0769	17	13	15
Os04g0644700-00	CHH	1654	24.1379	45.4545	29	11	20
Os04g0644700-00	CHG	1667	72.7273	100	33	11	22
Os04g0644700-00	CHG	1722	88.4615	100	26	15	20.5
Os04g0644700-00	CpG	1738	88.8889	100	27	15	21
Os04g0644700-00	CHG	1739	59.2593	86.6667	27	15	21
Os04g0644700-00	CHH	1798	41.9355	57.1429	31	14	22.5
Os04g0644700-00	CHH	1801	9.375	20	32	15	23.5
Os04g0644700-00	CHH	1847	0	26.3158	36	19	27.5
Os04g0644700-00	CHH	1860	0	19.0476	34	21	27.5
Os04g0688500-01	CHH	475	0	14.2857	55	14	34.5
Os04g0688500-01	CHG	528	44.186	63.3333	43	30	36.5
Os04g0688500-01	CpG	705	20	37.037	35	27	31
Os04g0688500-01	CHH	708	26.6667	38.4615	30	26	28
Os04g0688500-01	CHH	731	10	38.0952	20	21	20.5
Os04g0688500-01	CpG	957	26.087	52.381	23	21	22
Os04g0688500-01	CHG	966	23.8095	45	21	20	20.5
Os04g0688500-01	CHH	967	0	10.5263	21	19	20
Os04g0688500-01	CHH	971	0	10.5263	22	19	20.5
Os04g0688500-01	CHH	981	0	19.0476	20	21	20.5
Os04g0688500-01	CHH	999	0	21.4286	21	14	17.5
Os04g0688500-01	CpG	1750	0	81.8182	14	11	12.5
Os04g0688500-01	CHG	1771	22.2222	57.8947	27	19	23
Os04g0688500-01	CpG	1818	83.871	100	31	20	25.5
Os04g0688500-01	CHH	1833	74.0741	86.6667	27	15	21
Os05g0170200-02	CHG	21	0	13.1579	42	38	40
Os05g0170200-02	CpG	458	75	95.2381	20	21	20.5
Os05g0170200-02	CpG	462	78.9474	95	19	20	19.5
Os05g0170200-02	CHH	502	43.75	85.7143	16	14	15
Os05g0170200-02	CHH	514	20	66.6667	10	15	12.5
Os05g0170200-02	CHH	536	42.8571	54.5455	14	11	12.5
Os05g0170200-02	CHH	541	42.8571	81.8182	14	11	12.5
Os05g0170200-02	CHG	1389	68.4211	95	19	20	19.5
Os05g0170200-02	CHH	1397	19.0476	39.1304	21	23	22
Os05g0170200-02	CHH	1398	31.8182	50	22	26	24
Os05g0170200-02	CpG	1413	85.1852	100	27	27	27
Os05g0170200-02	CHH	1416	6.89655	20.6897	29	29	29
Os05g0170200-02	CHH	1562	0	11.1111	11	18	14.5
Os05g0170200-02	CHH	1588	9.09091	33.3333	11	21	16
Os05g0170200-02	CHH	1714	0	15.3846	12	13	12.5
Os05g0171900-02	CpG	914	40.3509	56.4103	57	39	48
Os05g0171900-02	CHH	940	1.88679	12.9032	53	31	42
Os05g0171900-02	CHH	943	0	11.1111	53	27	40
Os05g0171900-02	CHH	958	0	15.7895	41	19	30
Os05g0171900-02	CHH	1230	0	11.7647	12	17	14.5
Os05g0171900-02	CHH	1232	0	11.7647	13	17	15
Os05g0171900-02	CHH	1233	0	11.7647	13	17	15
Os05g0171900-02	CHG	1236	76.9231	88.2353	13	17	15
Os05g0171900-02	CHH	1269	42.8571	58.8235	21	17	19
Os05g0171900-02	CHG	1480	64.8649	75	37	40	38.5
Os05g0171900-02	CHG	1505	70.5882	98	34	50	42
Os05g0171900-02	CHG	1526	25.8065	37.7358	31	53	42
Os05g0171900-02	CHG	1544	61.2903	72.2222	31	54	42.5
Os05g0171900-02	CHG	1551	50	68.5185	34	54	44
Os05g0171900-02	CHG	1569	57.8947	81.25	38	48	43
Os05g0171900-02	CHG	1587	77.7778	100	36	37	36.5
Os05g0171900-02	CHH	1609	11.1111	22.2222	36	27	31.5
Os05g0171900-02	CHG	1761	44.4444	55.5556	18	27	22.5
Os05g0171900-02	CHG	1774	47.0588	58.3333	17	24	20.5
Os05g0171900-02	CpG	1793	84	100	25	25	25
Os05g0171900-02	CHH	1806	0	12.5	28	24	26
Os05g0171900-02	CHG	1809	55.5556	66.6667	27	24	25.5
Os05g0171900-02	CHG	1814	8	20	25	25	25
Os05g0171900-02	CpG	1822	82.7586	100	29	23	26
Os05g0171900-02	CpG	1833	85.1852	100	27	19	23
Os05g0171900-02	CHG	1849	36	78.2609	25	23	24
Os05g0278500-01	CpG	159	10	22.2222	20	18	19
Os05g0278500-01	CpG	357	76.1905	95.122	21	41	31
Os05g0278500-01	CpG	393	31.25	48.8889	16	45	30.5
Os05g0278500-01	CHH	700	0	21.4286	30	14	22
Os05g0278500-01	CHH	925	0	26.6667	17	15	16
Os05g0278500-01	CHH	931	0	30.7692	18	13	15.5
Os05g0278500-01	CHH	951	27.7778	46.1538	18	13	15.5
Os05g0278500-01	CHH	960	4.7619	42.8571	21	14	17.5
Os05g0278500-01	CHH	1061	0	11.1111	29	18	23.5
Os05g0278500-01	CHH	1105	0	23.0769	34	13	23.5
Os05g0278500-01	CHH	1143	0	20	24	10	17
Os05g0278500-01	CpG	1155	76.9231	90.9091	26	11	18.5
Os05g0278500-01	CHH	1627	0	21.0526	11	19	15
Os05g0278500-01	CpG	1748	50	90.9091	22	33	27.5
Os05g0278500-01	CpG	1886	89.4737	100	19	21	20
Os05g0312600-01	CpG	1547	43.3333	71.7391	30	46	38
Os05g0312600-01	CpG	1556	43.75	75	32	48	40
Os05g0312600-01	CpG	1577	31.25	80.4348	32	46	39
Os05g0312600-01	CpG	1608	63.8889	86.3636	36	22	29
Os05g0312600-01	CpG	1611	75.6757	85.7143	37	21	29
Os05g0312600-01	CpG	1616	57.5758	91.6667	33	24	28.5
Os05g0312600-01	CpG	1619	48.4848	73.913	33	23	28
Os05g0312600-01	CHG	1639	11.1111	41.1765	36	34	35
Os05g0312600-01	CpG	1644	47.2222	88.2353	36	34	35
Os05g0312600-01	CpG	1706	38.8889	80.9524	18	42	30
Os05g0312600-01	CHH	1709	0	14.2857	17	42	29.5
Os05g0312600-01	CpG	1731	33.3333	74.0741	15	27	21
Os05g0365700-01	CpG	785	70.3704	94.4444	27	18	22.5
Os05g0365700-01	CpG	826	11.1111	31.0345	27	29	28
Os05g0365700-01	CpG	846	8.82353	54.0541	34	37	35.5
Os05g0365700-01	CpG	856	0	89.1892	39	37	38
Os05g0365700-01	CpG	868	0	73.6842	42	38	40
Os05g0365700-01	CHG	879	0	16.6667	40	36	38
Os05g0365700-01	CpG	926	87.234	100	47	39	43
Os05g0365700-01	CHG	1258	48.7179	79.1667	39	24	31.5
Os05g0365700-01	CHG	1265	13.0435	36.3636	46	22	34
Os05g0365700-01	CHH	1358	34.4828	50	29	16	22.5
Os05g0365700-01	CHG	1387	20	58.3333	15	12	13.5
Os05g0365700-01	CHG	1404	15.3846	100	13	11	12
Os05g0365700-01	CHG	1525	76.4706	90	17	10	13.5
Os05g0365700-01	CHG	1594	32	78.5714	25	14	19.5
Os05g0365700-01	CHH	1681	4.34783	15	23	20	21.5
Os05g0365700-01	CHG	1707	60	88.4615	15	26	20.5
Os05g0365700-01	CHG	1713	46.6667	89.6552	15	29	22
Os05g0365700-01	CHH	1759	0	18.1818	25	33	29
Os05g0365700-01	CHG	1863	41.6667	59.0909	12	22	17
Os05g0365700-01	CpG	1897	66.6667	92.3077	12	13	12.5
Os05g0417600-01	CpG	290	37.5	75	24	16	20
Os05g0417600-01	CHH	299	34.4828	57.8947	29	19	24
Os05g0417600-01	CpG	309	67.8571	90	28	20	24
Os05g0417600-01	CHH	335	76.7442	94.7368	43	19	31
Os05g0417600-01	CHH	347	59.0909	72.2222	44	18	31
Os05g0417600-01	CpG	367	71.875	83.3333	32	18	25
Os05g0417600-01	CHG	509	0	16.6667	27	12	19.5
Os05g0417600-01	CpG	1197	6.45161	47.8261	31	46	38.5
Os05g0417600-01	CpG	1200	17.2414	57.7778	29	45	37
Os05g0417600-01	CHH	1324	51.2821	66.6667	39	39	39
Os05g0417600-01	CHH	1326	43.5897	64.1026	39	39	39
Os05g0417600-01	CHH	1328	57.8947	92.3077	38	39	38.5
Os05g0417600-01	CpG	1690	0	10.5263	20	19	19.5
Os05g0417600-01	CHH	1962	36.6667	59.5238	30	42	36
Os05g0417600-01	CHH	1966	48.2759	65.7895	29	38	33.5
Os05g0417600-01	CpG	1976	72.973	91.8919	37	37	37
Os05g0417600-01	CHH	1979	60	80	35	30	32.5
[truncated: 2,334 more rows]

## Sheet: Sheet1
Os12g0123800-01	CpG	781	65	84.2105	20	19	19.5	19.2105
Os12g0123800-01	CHH	856	6.25	16.6667	16	12	14	10.4167
Os12g0123800-01	CpG	1407	82.243	92.9078	107	141	124	10.6648
Os12g0123800-01	CpG	1521	0	46.9027	98	113	105.5	46.9027
Os12g0123800-01	CHH	1930	0	18.1818	11	11	11	18.1818
Os07g0138200-01	CHG	1010	52.6316	83.3333	19	12	15.5	30.7018
Os07g0138200-01	CHH	1013	21.0526	33.3333	19	12	15.5	12.2807
Os07g0138200-01	CHH	1014	21.0526	33.3333	19	12	15.5	12.2807
Os07g0138200-01	CHH	1016	5.26316	16.6667	19	12	15.5	11.4035
Os07g0138200-01	CpG	1051	47.2222	100	36	18	27	52.7778
Os07g0138200-01	CpG	1055	27.7778	68.75	36	16	26	40.9722
Os07g0138200-01	CHH	1143	22.2222	33.3333	27	12	19.5	11.1111
Os07g0138200-01	CHH	1144	7.40741	23.0769	27	13	20	15.6695
Os07g0138200-01	CHH	1252	0	13.3333	14	15	14.5	13.3333
